# Supplementary material for: 2-Chloro-N-(3-meth­oxy­benzo­yl)benzene­sulfonamide
Source: Acta Crystallogr Sect E Struct Rep Online. 2013 Jul 6;69(Pt 8):o1215. doi: 10.1107/S1600536813018291 (PMC3793723; doi:10.1107/S1600536813018291)
Supplement: Supplementary file 1 [file e-69-o1215-sup1.cif]

##############################################################################
#                                                                            #
# This CIF contains the data in a paper accepted for publication in          #
# Acta Crystallographica Section E. It conforms to the requirements of       #
# Notes for Authors for Acta Crystallographica Section E, and has been       #
# peer reviewed under the auspices of the IUCr Commission on Journals.       #
#                                                                            #
# Full details of the Crystallographic Information File format               #
# are given in the paper "The Crystallographic Information File (CIF):       #
# a New Standard Archive File for Crystallography" by S. R. Hall, F. H.      #
# Allen and I. D. Brown [Acta Cryst. (1991), A47, 655-685].                  #
#                                                                            #
# The current version of the core CIF dictionary is obtainable from          #
# ftp://ftp.iucr.org/pub/cif_core.dic.                                       #
#                                                                            #
# Software is freely available for graphical display of the structure(s)     #
# in this CIF. For information consult the CIF software page                 #
# http://www.iucr.org/resources/cif/software.                                #
#                                                                            #
# This file may be used for bona fide research purposes within the           #
# scientific community so long as proper attribution is given to the journal # 
# article from which it was obtained.                                        #
#                                                                            #
##############################################################################
data_I
_audit_creation_method     SHELXL-97
_chemical_name_systematic
;
2-Chloro-<i>N</i>-(3-methoxybenzoyl)benzenesulfonamide
;
_chemical_name_common     ?
_chemical_formula_moiety     'C14 H12 Cl N O4 S'
_chemical_formula_sum     'C14 H12 Cl N O4 S'
_chemical_formula_iupac     'C14 H12 Cl N O4 S'
_chemical_formula_weight     325.76
_chemical_melting_point     443
_symmetry_cell_setting     triclinic
_symmetry_space_group_name_H-M     'P -1'
_symmetry_space_group_name_hall     '-P 1'
loop_
    _symmetry_equiv_pos_as_xyz
    'x, y, z'
    '-x, -y, -z'
_cell_length_a     7.5731(5)
_cell_length_b     10.1861(5)
_cell_length_c     10.3636(6)
_cell_angle_alpha     94.945(4)
_cell_angle_beta     96.581(5)
_cell_angle_gamma     110.974(5)
_cell_volume     734.56(7)
_cell_formula_units_Z     2
_cell_measurement_reflns_used     1029
_cell_measurement_theta_min     2.7
_cell_measurement_theta_max     25.0
_cell_measurement_temperature     293(2)
_cell_special_details     Prism
_exptl_crystal_description     prism
_exptl_crystal_colour     colourless
_exptl_crystal_size_max     0.35
_exptl_crystal_size_mid     0.28
_exptl_crystal_size_min     0.22
_exptl_crystal_density_diffrn     1.473
_exptl_crystal_density_meas     ?
_exptl_crystal_density_method     'not measured'
_exptl_crystal_F_000     336
_exptl_absorpt_coefficient_mu     0.416
_exptl_absorpt_correction_type     none
_exptl_absorpt_process_details     ?
_exptl_absorpt_correction_T_min     ?
_exptl_absorpt_correction_T_max     ?
_exptl_special_details     ?
_diffrn_ambient_temperature     293(2)
_diffrn_radiation_type     MoK\a
_diffrn_radiation_wavelength     0.71073
_diffrn_radiation_source     'fine-focus sealed tube'
_diffrn_radiation_monochromator     graphite
_diffrn_measurement_device_type     'Bruker APEXII'
_diffrn_measurement_method     'phi and \w scans'
_diffrn_detector_area_resol_mean     ?
_diffrn_reflns_number     11351
_diffrn_reflns_av_R_equivalents     0.0376
_diffrn_reflns_av_sigmaI/netI     0.0308
_diffrn_reflns_theta_min     2.73
_diffrn_reflns_theta_max     25.00
_diffrn_reflns_theta_full     25.00
_diffrn_measured_fraction_theta_max     0.999
_diffrn_measured_fraction_theta_full     0.999
_diffrn_reflns_limit_h_min     -8
_diffrn_reflns_limit_h_max     8
_diffrn_reflns_limit_k_min     -12
_diffrn_reflns_limit_k_max     12
_diffrn_reflns_limit_l_min     -12
_diffrn_reflns_limit_l_max     12
_diffrn_standards_number     2
_diffrn_standards_interval_count     1
_diffrn_standards_interval_time     ?
_diffrn_standards_decay_%     10
_refine_special_details
;
Refinement of <i>F</i>^2^ against ALL reflections. The weighted <i>R</i>-factor
<i>wR</i> and goodness of fit <i>S</i> are based on <i>F</i>^2^, conventional
<i>R</i>-factors <i>R</i> are based on <i>F</i>, with <i>F</i> set to zero for
negative <i>F</i>^2^. The threshold expression of <i>F</i>^2^ >
2\s(<i>F</i>^2^) is used only for calculating <i>R</i>-factors(gt) <i>etc</i>.
and is not relevant to the choice of reflections for refinement.
<i>R</i>-factors based on <i>F</i>^2^ are statistically about twice as large
as those based on <i>F</i>, and <i>R</i>- factors based on ALL data will be
even larger.
;
_reflns_number_total     2584
_reflns_number_gt     2133
_reflns_threshold_expression     I>2\s(I)
_refine_ls_structure_factor_coef     Fsqd
_refine_ls_matrix_type     full
_refine_ls_R_factor_all     0.0466
_refine_ls_R_factor_gt     0.0366
_refine_ls_wR_factor_gt     0.0925
_refine_ls_wR_factor_ref     0.1010
_refine_ls_goodness_of_fit_ref     1.045
_refine_ls_restrained_S_all     1.045
_refine_ls_number_reflns     2584
_refine_ls_number_parameters     195
_refine_ls_number_restraints     0
_refine_ls_hydrogen_treatment     mixed
_refine_ls_weighting_scheme     calc
_refine_ls_weighting_details
         'calc w=1/[\s^2^(Fo^2^)+(0.0499P)^2^+0.1773P] where P=(Fo^2^+2Fc^2^)/3'
_atom_sites_solution_hydrogens     geom
_atom_sites_solution_primary     direct
_atom_sites_solution_secondary     difmap
_refine_ls_shift/su_max     0.006
_refine_ls_shift/su_mean     0.001
_refine_diff_density_max     0.194
_refine_diff_density_min     -0.297
_refine_ls_extinction_method     none
_refine_ls_extinction_coef     ?
loop_
    _atom_type_symbol
    _atom_type_description
    _atom_type_scat_dispersion_real
    _atom_type_scat_dispersion_imag
    _atom_type_scat_source
    'C' 'C' 0.0033 0.0016
                         'International Tables Vol C Tables 4.2.6.8 and 6.1.1.4'
    'H' 'H' 0.0000 0.0000
                         'International Tables Vol C Tables 4.2.6.8 and 6.1.1.4'
    'O' 'O' 0.0106 0.0060
                         'International Tables Vol C Tables 4.2.6.8 and 6.1.1.4'
    'S' 'S' 0.1246 0.1234
                         'International Tables Vol C Tables 4.2.6.8 and 6.1.1.4'
    'N' 'N' 0.0061 0.0033
                         'International Tables Vol C Tables 4.2.6.8 and 6.1.1.4'
    'Cl' 'Cl' 0.1484 0.1585
                         'International Tables Vol C Tables 4.2.6.8 and 6.1.1.4'
_computing_data_collection     'APEX2 (Bruker, 2009)'
_computing_cell_refinement     'APEX2 and SAINT-Plus (Bruker, 2009)'
_computing_data_reduction     'SAINT-Plus and XPREP (Bruker, 2009)'
_computing_structure_solution     'SHELXS97 (Sheldrick, 2008)'
_computing_structure_refinement     'SHELXL97 (Sheldrick, 2008)'
_computing_molecular_graphics     'Mercury (Macrae <i>et al.</i>, 2008)'
_computing_publication_material     'SHELXL97 (Sheldrick, 2008)'
loop_
    _atom_site_type_symbol
    _atom_site_label
    _atom_site_fract_x
    _atom_site_fract_y
    _atom_site_fract_z
    _atom_site_U_iso_or_equiv
    _atom_site_adp_type
    _atom_site_calc_flag
    _atom_site_refinement_flags
    _atom_site_occupancy
    _atom_site_symmetry_multiplicity
    _atom_site_disorder_assembly
    _atom_site_disorder_group
    H HN1 0.513(4) 0.639(3) 0.931(3) 0.057(8) Uiso d . 1 1 . .
    C C1 0.2590(3) 0.4163(2) 0.67778(18) 0.0355(5) Uani d . 1 1 . .
    C C2 0.4118(3) 0.3814(2) 0.6470(2) 0.0404(5) Uani d . 1 1 . .
    C C3 0.4049(4) 0.3179(3) 0.5217(2) 0.0514(6) Uani d . 1 1 . .
    H H3 0.5072 0.2947 0.5005 0.062 Uiso calc R 1 1 . .
    C C4 0.2458(4) 0.2894(3) 0.4285(2) 0.0566(7) Uani d . 1 1 . .
    H H4 0.2411 0.2460 0.3448 0.068 Uiso calc R 1 1 . .
    C C5 0.0939(4) 0.3242(3) 0.4578(2) 0.0547(6) Uani d . 1 1 . .
    H H5 -0.0122 0.3051 0.3940 0.066 Uiso calc R 1 1 . .
    C C6 0.0999(3) 0.3876(2) 0.5822(2) 0.0450(5) Uani d . 1 1 . .
    H H6 -0.0025 0.4111 0.6024 0.054 Uiso calc R 1 1 . .
    C C7 0.4531(3) 0.7563(2) 0.8139(2) 0.0385(5) Uani d . 1 1 . .
    C C8 0.6044(3) 0.8929(2) 0.8800(2) 0.0390(5) Uani d . 1 1 . .
    C C9 0.6794(3) 0.9116(2) 1.0120(2) 0.0402(5) Uani d . 1 1 . .
    H H9 0.6398 0.8371 1.0612 0.048 Uiso calc R 1 1 . .
    C C10 0.8142(3) 1.0429(2) 1.0698(2) 0.0450(5) Uani d . 1 1 . .
    C C11 0.8727(3) 1.1534(2) 0.9965(3) 0.0533(6) Uani d . 1 1 . .
    H H11 0.9626 1.2412 1.0355 0.064 Uiso calc R 1 1 . .
    C C12 0.7984(4) 1.1338(3) 0.8665(3) 0.0585(7) Uani d . 1 1 . .
    H H12 0.8384 1.2087 0.8177 0.070 Uiso calc R 1 1 . .
    C C13 0.6639(3) 1.0035(2) 0.8062(2) 0.0506(6) Uani d . 1 1 . .
    H H13 0.6146 0.9907 0.7176 0.061 Uiso calc R 1 1 . .
    C C14 0.8344(4) 0.9647(3) 1.2797(3) 0.0710(8) Uani d . 1 1 . .
    H H14A 0.6997 0.9395 1.2805 0.106 Uiso calc R 1 1 . .
    H H14B 0.9025 0.9995 1.3673 0.106 Uiso calc R 1 1 . .
    H H14C 0.8580 0.8825 1.2465 0.106 Uiso calc R 1 1 . .
    O O1 0.2842(2) 0.39742(15) 0.92753(14) 0.0450(4) Uani d . 1 1 . .
    O O2 0.0743(2) 0.51231(17) 0.83161(15) 0.0508(4) Uani d . 1 1 . .
    O O3 0.3527(2) 0.74552(17) 0.70992(15) 0.0526(4) Uani d . 1 1 . .
    O O4 0.8980(3) 1.07160(17) 1.19821(17) 0.0628(5) Uani d . 1 1 . .
    S S1 0.24743(7) 0.48701(5) 0.83723(5) 0.03761(17) Uani d . 1 1 . .
    N N1 0.4298(3) 0.63820(18) 0.87817(18) 0.0398(4) Uani d . 1 1 . .
    Cl Cl1 0.61560(9) 0.41609(7) 0.75991(6) 0.0578(2) Uani d . 1 1 . .
loop_
    _atom_site_aniso_label
    _atom_site_aniso_U_11
    _atom_site_aniso_U_22
    _atom_site_aniso_U_33
    _atom_site_aniso_U_12
    _atom_site_aniso_U_13
    _atom_site_aniso_U_23
    C1 0.0390(12) 0.0294(10) 0.0326(10) 0.0097(9) -0.0032(9) 0.0000(8)
    C2 0.0387(13) 0.0383(12) 0.0398(11) 0.0116(10) -0.0013(9) 0.0044(9)
    C3 0.0547(15) 0.0508(14) 0.0481(13) 0.0199(12) 0.0083(11) 0.0019(11)
    C4 0.0656(18) 0.0565(15) 0.0368(12) 0.0152(13) -0.0003(11) -0.0072(11)
    C5 0.0583(16) 0.0535(15) 0.0409(13) 0.0166(13) -0.0149(11) -0.0053(11)
    C6 0.0412(13) 0.0404(12) 0.0469(13) 0.0134(10) -0.0088(10) 0.0000(10)
    C7 0.0385(12) 0.0381(12) 0.0400(11) 0.0164(10) 0.0054(9) 0.0027(9)
    C8 0.0383(12) 0.0318(11) 0.0489(12) 0.0145(9) 0.0096(10) 0.0056(9)
    C9 0.0384(12) 0.0303(11) 0.0499(13) 0.0110(9) 0.0064(10) 0.0030(9)
    C10 0.0380(13) 0.0344(12) 0.0598(14) 0.0123(10) 0.0065(10) -0.0022(10)
    C11 0.0426(14) 0.0327(12) 0.0795(18) 0.0084(10) 0.0126(12) 0.0023(12)
    C12 0.0550(16) 0.0392(13) 0.0849(19) 0.0141(12) 0.0252(14) 0.0237(13)
    C13 0.0508(15) 0.0462(14) 0.0584(14) 0.0196(12) 0.0124(11) 0.0142(11)
    C14 0.079(2) 0.0590(17) 0.0580(16) 0.0125(15) -0.0047(14) -0.0001(13)
    O1 0.0472(9) 0.0376(8) 0.0398(8) 0.0055(7) -0.0025(7) 0.0085(6)
    O2 0.0379(9) 0.0558(10) 0.0545(9) 0.0164(8) 0.0025(7) -0.0040(8)
    O3 0.0556(10) 0.0529(10) 0.0475(9) 0.0212(8) -0.0036(8) 0.0079(7)
    O4 0.0652(12) 0.0421(10) 0.0614(11) 0.0051(9) -0.0064(9) -0.0090(8)
    S1 0.0354(3) 0.0351(3) 0.0362(3) 0.0091(2) -0.0017(2) 0.0003(2)
    N1 0.0388(11) 0.0319(10) 0.0411(10) 0.0091(8) -0.0079(8) 0.0010(8)
    Cl1 0.0433(4) 0.0770(5) 0.0540(4) 0.0283(3) -0.0046(3) 0.0028(3)
_geom_special_details
;
All s.u.'s (except the s.u. in the dihedral angle between two l.s. planes) are
estimated using the full covariance matrix. The cell s.u.'s are taken into
account individually in the estimation of s.u.'s in distances, angles and
torsion angles; correlations between s.u.'s in cell parameters are only used
when they are defined by crystal symmetry. An approximate (isotropic)
treatment of cell s.u.'s is used for estimating s.u.'s involving l.s. planes.
;
loop_
    _geom_bond_atom_site_label_1
    _geom_bond_atom_site_label_2
    _geom_bond_site_symmetry_2
    _geom_bond_distance
    _geom_bond_publ_flag
    C1 C2 . 1.388(3) ?
    C1 C6 . 1.394(3) ?
    C1 S1 . 1.769(2) ?
    C2 C3 . 1.387(3) ?
    C2 Cl1 . 1.732(2) ?
    C3 C4 . 1.379(3) ?
    C3 H3 . 0.9300 ?
    C4 C5 . 1.376(4) ?
    C4 H4 . 0.9300 ?
    C5 C6 . 1.380(3) ?
    C5 H5 . 0.9300 ?
    C6 H6 . 0.9300 ?
    C7 O3 . 1.218(2) ?
    C7 N1 . 1.391(3) ?
    C7 C8 . 1.494(3) ?
    C8 C13 . 1.386(3) ?
    C8 C9 . 1.389(3) ?
    C9 C10 . 1.390(3) ?
    C9 H9 . 0.9300 ?
    C10 O4 . 1.365(3) ?
    C10 C11 . 1.382(3) ?
    C11 C12 . 1.368(4) ?
    C11 H11 . 0.9300 ?
    C12 C13 . 1.390(3) ?
    C12 H12 . 0.9300 ?
    C13 H13 . 0.9300 ?
    C14 O4 . 1.417(3) ?
    C14 H14A . 0.9600 ?
    C14 H14B . 0.9600 ?
    C14 H14C . 0.9600 ?
    O1 S1 . 1.4337(14) ?
    O2 S1 . 1.4200(16) ?
    S1 N1 . 1.6402(18) ?
    N1 HN1 . 0.79(3) ?
loop_
    _geom_angle_atom_site_label_1
    _geom_angle_atom_site_label_2
    _geom_angle_atom_site_label_3
    _geom_angle_site_symmetry_1
    _geom_angle_site_symmetry_3
    _geom_angle
    _geom_angle_publ_flag
    C2 C1 C6 . . 119.67(19) ?
    C2 C1 S1 . . 123.23(15) ?
    C6 C1 S1 . . 116.98(17) ?
    C3 C2 C1 . . 119.8(2) ?
    C3 C2 Cl1 . . 117.89(18) ?
    C1 C2 Cl1 . . 122.28(16) ?
    C4 C3 C2 . . 119.8(2) ?
    C4 C3 H3 . . 120.1 ?
    C2 C3 H3 . . 120.1 ?
    C5 C4 C3 . . 120.9(2) ?
    C5 C4 H4 . . 119.5 ?
    C3 C4 H4 . . 119.5 ?
    C4 C5 C6 . . 119.7(2) ?
    C4 C5 H5 . . 120.2 ?
    C6 C5 H5 . . 120.2 ?
    C5 C6 C1 . . 120.2(2) ?
    C5 C6 H6 . . 119.9 ?
    C1 C6 H6 . . 119.9 ?
    O3 C7 N1 . . 120.3(2) ?
    O3 C7 C8 . . 123.37(19) ?
    N1 C7 C8 . . 116.29(18) ?
    C13 C8 C9 . . 120.4(2) ?
    C13 C8 C7 . . 117.8(2) ?
    C9 C8 C7 . . 121.78(19) ?
    C8 C9 C10 . . 119.4(2) ?
    C8 C9 H9 . . 120.3 ?
    C10 C9 H9 . . 120.3 ?
    O4 C10 C11 . . 115.9(2) ?
    O4 C10 C9 . . 123.9(2) ?
    C11 C10 C9 . . 120.2(2) ?
    C12 C11 C10 . . 120.0(2) ?
    C12 C11 H11 . . 120.0 ?
    C10 C11 H11 . . 120.0 ?
    C11 C12 C13 . . 120.9(2) ?
    C11 C12 H12 . . 119.5 ?
    C13 C12 H12 . . 119.5 ?
    C8 C13 C12 . . 119.1(2) ?
    C8 C13 H13 . . 120.5 ?
    C12 C13 H13 . . 120.5 ?
    O4 C14 H14A . . 109.5 ?
    O4 C14 H14B . . 109.5 ?
    H14A C14 H14B . . 109.5 ?
    O4 C14 H14C . . 109.5 ?
    H14A C14 H14C . . 109.5 ?
    H14B C14 H14C . . 109.5 ?
    C10 O4 C14 . . 118.15(18) ?
    O2 S1 O1 . . 119.16(10) ?
    O2 S1 N1 . . 109.37(10) ?
    O1 S1 N1 . . 104.24(9) ?
    O2 S1 C1 . . 107.73(10) ?
    O1 S1 C1 . . 108.22(9) ?
    N1 S1 C1 . . 107.61(10) ?
    C7 N1 S1 . . 123.60(15) ?
    C7 N1 HN1 . . 119.7(19) ?
    S1 N1 HN1 . . 116.2(19) ?
loop_
    _geom_torsion_atom_site_label_1
    _geom_torsion_atom_site_label_2
    _geom_torsion_atom_site_label_3
    _geom_torsion_atom_site_label_4
    _geom_torsion_site_symmetry_1
    _geom_torsion_site_symmetry_2
    _geom_torsion_site_symmetry_3
    _geom_torsion_site_symmetry_4
    _geom_torsion
    _geom_torsion_publ_flag
    C6 C1 C2 C3 . . . . -0.1(3) ?
    S1 C1 C2 C3 . . . . 175.85(17) ?
    C6 C1 C2 Cl1 . . . . 179.10(16) ?
    S1 C1 C2 Cl1 . . . . -4.9(3) ?
    C1 C2 C3 C4 . . . . -0.3(3) ?
    Cl1 C2 C3 C4 . . . . -179.55(18) ?
    C2 C3 C4 C5 . . . . 0.6(4) ?
    C3 C4 C5 C6 . . . . -0.5(4) ?
    C4 C5 C6 C1 . . . . 0.1(4) ?
    C2 C1 C6 C5 . . . . 0.2(3) ?
    S1 C1 C6 C5 . . . . -175.99(18) ?
    O3 C7 C8 C13 . . . . -15.7(3) ?
    N1 C7 C8 C13 . . . . 164.6(2) ?
    O3 C7 C8 C9 . . . . 162.0(2) ?
    N1 C7 C8 C9 . . . . -17.6(3) ?
    C13 C8 C9 C10 . . . . 0.4(3) ?
    C7 C8 C9 C10 . . . . -177.34(19) ?
    C8 C9 C10 O4 . . . . -179.3(2) ?
    C8 C9 C10 C11 . . . . 0.0(3) ?
    O4 C10 C11 C12 . . . . 179.1(2) ?
    C9 C10 C11 C12 . . . . -0.2(4) ?
    C10 C11 C12 C13 . . . . 0.0(4) ?
    C9 C8 C13 C12 . . . . -0.6(3) ?
    C7 C8 C13 C12 . . . . 177.2(2) ?
    C11 C12 C13 C8 . . . . 0.4(4) ?
    C11 C10 O4 C14 . . . . 176.2(2) ?
    C9 C10 O4 C14 . . . . -4.5(3) ?
    C2 C1 S1 O2 . . . . 178.82(17) ?
    C6 C1 S1 O2 . . . . -5.11(19) ?
    C2 C1 S1 O1 . . . . -51.1(2) ?
    C6 C1 S1 O1 . . . . 124.97(16) ?
    C2 C1 S1 N1 . . . . 60.99(19) ?
    C6 C1 S1 N1 . . . . -122.94(17) ?
    O3 C7 N1 S1 . . . . -11.6(3) ?
    C8 C7 N1 S1 . . . . 167.99(15) ?
    O2 S1 N1 C7 . . . . -52.2(2) ?
    O1 S1 N1 C7 . . . . 179.30(18) ?
    C1 S1 N1 C7 . . . . 64.5(2) ?
loop_
    _geom_hbond_atom_site_label_D
    _geom_hbond_atom_site_label_H
    _geom_hbond_atom_site_label_A
    _geom_hbond_site_symmetry_A
    _geom_hbond_distance_DH
    _geom_hbond_distance_HA
    _geom_hbond_distance_DA
    _geom_hbond_angle_DHA
    N1 HN1 O1 2_667 0.78(3) 2.14(3) 2.926(3) 170(3)
    C5 H5 O3 2_566 0.93 2.53 3.417(3) 160
    C3 H3 O3 2_666 0.93 2.60 3.338(3) 137.1
_iucr_refine_instructions_details
;
TITL
CELL  0.71073   7.5731  10.1861  10.3636   94.945   96.581  110.974
ZERR     2.00   0.0005   0.0005   0.0006    0.004    0.005    0.005
LATT   1
SFAC  C    H    O    S    N    CL
UNIT  28   24   8    2    2    2
MERG   2
OMIT     -2.00 50.00
FMAP   2
PLAN   5
TEMP 20
ACTA
CONF
BOND $H
BOND
HTAB N1 O1_$1
HTAB C3 O3_$2
HTAB C5 O3_$3
EQIV $1 1-X, 1-Y, -Z
EQIV $2 1-X, 1-Y, 1-Z
EQIV $3 2-X, 1-Y, 1-Z
L.S.   4
WGHT      0.0499      0.1773
FVAR       8.69317
HN1   2    0.514296    0.639139    0.931259    11.00000    0.05898
MOLE    1
C1    1    0.259074    0.416345    0.677755    11.00000    0.03925    0.02961 =
         0.03291   -0.00011   -0.00333    0.00957
C2    1    0.411790    0.381321    0.647068    11.00000    0.03851    0.03858 =
         0.04032    0.00445   -0.00110    0.01161
C3    1    0.404829    0.317862    0.521703    11.00000    0.05523    0.05064 =
         0.04814    0.00189    0.00850    0.01950
AFIX  43
H3    2    0.507020    0.294528    0.500578    11.00000   -1.20000
AFIX   0
C4    1    0.245890    0.289473    0.428473    11.00000    0.06535    0.05712 =
         0.03724   -0.00730   -0.00011    0.01500
AFIX  43
H4    2    0.241287    0.246181    0.344734    11.00000   -1.20000
AFIX   0
C5    1    0.093886    0.324351    0.457670    11.00000    0.05895    0.05339 =
         0.04114   -0.00513   -0.01512    0.01667
AFIX  43
H5    2   -0.012148    0.305420    0.393848    11.00000   -1.20000
AFIX   0
C6    1    0.099863    0.387553    0.582188    11.00000    0.04110    0.04054 =
         0.04714   -0.00011   -0.00919    0.01319
AFIX  43
H6    2   -0.002624    0.411013    0.602417    11.00000   -1.20000
AFIX   0
C7    1    0.453127    0.756257    0.813914    11.00000    0.03881    0.03810 =
         0.04008    0.00273    0.00526    0.01625
C8    1    0.604500    0.892882    0.879977    11.00000    0.03876    0.03212 =
         0.04909    0.00547    0.00963    0.01465
C9    1    0.679487    0.911629    1.012049    11.00000    0.03872    0.03065 =
         0.05020    0.00296    0.00622    0.01111
AFIX  43
H9    2    0.639961    0.837127    1.061275    11.00000   -1.20000
AFIX   0
C10   1    0.814191    1.042908    1.069807    11.00000    0.03849    0.03460 =
         0.06022   -0.00218    0.00625    0.01259
C11   1    0.872745    1.153429    0.996592    11.00000    0.04283    0.03314 =
         0.07888    0.00241    0.01259    0.00860
AFIX  43
H11   2    0.962676    1.241160    1.035628    11.00000   -1.20000
AFIX   0
C12   1    0.798327    1.133757    0.866541    11.00000    0.05522    0.03944 =
         0.08525    0.02387    0.02516    0.01399
AFIX  43
H12   2    0.838198    1.208664    0.817808    11.00000   -1.20000
AFIX   0
C13   1    0.664053    1.003476    0.806254    11.00000    0.05168    0.04669 =
         0.05858    0.01447    0.01289    0.02008
AFIX  43
H13   2    0.614849    0.990691    0.717667    11.00000   -1.20000
AFIX   0
C14   1    0.834501    0.964684    1.279539    11.00000    0.07941    0.05926 =
         0.05816   -0.00029   -0.00494    0.01248
AFIX 137
H14A  2    0.699894    0.939763    1.280624    11.00000   -1.50000
H14B  2    0.902952    0.999316    1.367035    11.00000   -1.50000
H14C  2    0.857653    0.882445    1.246098    11.00000   -1.50000
AFIX   0
O1    3    0.284272    0.397443    0.927491    11.00000    0.04746    0.03784 =
         0.04004    0.00831   -0.00273    0.00531
O2    3    0.074268    0.512393    0.831525    11.00000    0.03842    0.05611 =
         0.05442   -0.00397    0.00259    0.01642
O3    3    0.352677    0.745505    0.709918    11.00000    0.05583    0.05294 =
         0.04763    0.00817   -0.00334    0.02120
O4    3    0.897909    1.071620    1.198238    11.00000    0.06519    0.04249 =
         0.06147   -0.00921   -0.00671    0.00512
S1    4    0.247421    0.487011    0.837236    11.00000    0.03543    0.03512 =
         0.03634    0.00038   -0.00174    0.00912
N1    5    0.429870    0.638212    0.878203    11.00000    0.03894    0.03245 =
         0.04134    0.00120   -0.00782    0.00945
CL1   6    0.615599    0.416084    0.759922    11.00000    0.04330    0.07688 =
         0.05415    0.00292   -0.00447    0.02827
HKLF 4
REM Highest difference peak  0.194,  deepest hole -0.306,  1-sigma level  0.044
REM
REM R1 =  0.0370 for   2133 Fo > 4sig(Fo)  and  0.0469 for all   2584 data
REM    195 parameters refined using      0 restraints
END
;
data_global
_journal_date_recd_electronic     2013-06-30
_journal_date_accepted     2013-07-02
_journal_name_full     'Acta Crystallographica, Section E'
_journal_year     2013
_journal_volume     69
_journal_issue      8
_journal_page_first     o1215
_journal_page_last     o1215
_journal_paper_category     QO
_journal_paper_doi     10.1107/S1600536813018291
_journal_coeditor_code     HG5328
_publ_contact_author_name     'S. Sreenivasa'
_publ_contact_author_address
;
Department of Studies and Research in Chemistry
Tumkur University, Tumkur
Karnataka 572 103, India
;
_publ_contact_author_email     'drsreenivasa@yahoo.co.in'
_publ_contact_author_fax     ?
_publ_contact_author_phone     '+919620230672'
_publ_section_title
;
2-Chloro-<i>N</i>-(3-methoxybenzoyl)benzenesulfonamide
;
loop_
    _publ_author_name
    _publ_author_footnote
    _publ_author_address
    'Suchetan, P. A.' .
;
Department of Studies and Research in Chemistry, U.C.S.
Tumkur University, Tumkur
Karnataka 572 103, India
;
    'Palakshamurthy, B. S.' .
;
Department of Studies and Research in Physics, U.C.S.
Tumkur University, Tumkur
Karnataka 572 103, India
;
    'Mamatha, G. R.' .
;
University College of Science
Tumkur University, Tumkur,
India
;
    'Vijith Kumar' .
;
Soild State and Structural Chemistry Unit, Indian Institute of Science,
Bangalore, India
;
    'Mohan, N. R.' .
;
Department of Studies and Research in Chemistry
Tumkur University, Tumkur
Karnataka 572 103, India
;
    'Sreenivasa, S.' .
;
Department of Studies and Research in Chemistry
Tumkur University, Tumkur
Karnataka 572 103, India
;
