# Supplementary material for: 2-Chloro-N-(3-meth­oxy­benzo­yl)benzene­sulfonamide
Source: Acta Crystallogr Sect E Struct Rep Online. 2013 Jul 6;69(Pt 8):o1215. doi: 10.1107/S1600536813018291 (PMC3793723; doi:10.1107/S1600536813018291)
Supplement: Supplementary file 2 [file e-69-o1215-Isup2.hkl]

#
# h,k,l, Fc-squared, Fo-squared, sigma(Fo-squared) and status flag
#
data_I
_shelx_title ' '
_shelx_refln_list_code          4
_shelx_F_calc_maximum      114.04
_exptl_crystal_F_000       336.00
_reflns_d_resolution_high  0.8409
 
loop_
 _symmetry_equiv_pos_as_xyz
 'x, y, z'
 '-x, -y, -z'
 
_cell_length_a     7.5731
_cell_length_b    10.1861
_cell_length_c    10.3636
_cell_angle_alpha  94.945
_cell_angle_beta   96.581
_cell_angle_gamma 110.974
 
_shelx_F_squared_multiplier     1.000
 
loop_
 _refln_index_h
 _refln_index_k
 _refln_index_l
 _refln_F_squared_calc
 _refln_F_squared_meas
 _refln_F_squared_sigma
 _refln_observed_status
   1   0   0      845.65      824.95      5.86 o
   2   0   0     1233.18     1144.81     10.01 o
   3   0   0      139.95      144.37      3.23 o
   4   0   0      417.89      440.71      8.46 o
   5   0   0       36.44       47.81      3.59 o
   6   0   0      502.50      493.39     30.56 o
   7   0   0        4.45        7.16      3.16 o
   8   0   0       44.26       48.55      7.70 o
  -8   1   0       59.25       65.93      8.49 o
  -7   1   0       13.06        8.12      5.75 o
  -6   1   0      564.98      604.84     21.20 o
  -5   1   0       23.58       28.35      2.33 o
  -4   1   0       23.20       20.92      1.17 o
  -3   1   0     1826.62     1725.52     12.96 o
  -2   1   0       25.88       16.57      0.71 o
  -1   1   0     1249.47     1121.12     10.74 o
   1   1   0      296.99      268.41      2.42 o
   2   1   0       11.67       11.95      0.70 o
   3   1   0        2.03        1.29      0.44 o
   4   1   0      584.59      602.46     10.49 o
   5   1   0      127.40      130.10      6.59 o
   6   1   0      746.75      835.68     27.02 o
   7   1   0       16.86       23.51      5.07 o
   8   1   0      106.80      124.72     20.83 o
  -8   2   0       62.14       78.39      9.16 o
  -7   2   0        6.83        2.50      2.39 o
  -6   2   0        4.29        2.53      1.20 o
  -5   2   0      152.70      152.22      5.12 o
  -4   2   0       13.67       12.61      1.10 o
  -3   2   0      679.05      683.59     10.12 o
  -2   2   0     9074.06     8549.87     42.19 o
  -1   2   0      106.23      121.45      2.41 o
   0   2   0     2911.81     2711.31     16.59 o
   1   2   0     2413.17     2384.43     13.38 o
   2   2   0      302.29      332.80      4.85 o
   3   2   0      139.71      134.75      5.54 o
   4   2   0       96.43       92.97      5.47 o
   5   2   0       70.35       75.67      4.28 o
   6   2   0      272.77      267.60     23.86 o
   7   2   0       30.57       41.80      7.11 o
  -8   3   0       67.74       66.37      9.30 o
  -7   3   0       99.03       98.19      9.26 o
  -6   3   0       36.83       37.45      3.76 o
  -5   3   0      103.71      106.75      3.93 o
  -4   3   0       28.15       31.68      3.79 o
  -3   3   0      271.25      256.88      4.28 o
  -2   3   0        0.31        1.97      0.46 o
  -1   3   0       40.27       37.95      1.12 o
   0   3   0      199.09      200.25      3.58 o
   1   3   0      972.18     1056.36     12.30 o
   2   3   0      776.91      859.89      9.28 o
   3   3   0      279.55      267.05      5.38 o
   4   3   0      425.24      423.56      9.94 o
   5   3   0       13.83       14.47      1.90 o
   6   3   0      167.58      196.07     16.36 o
   7   3   0        1.19       -1.51      2.67 o
  -8   4   0        8.10        7.91      3.07 o
  -7   4   0      166.76      135.86     13.83 o
  -6   4   0      142.56      136.09      8.38 o
  -5   4   0      335.56      377.54     10.77 o
  -4   4   0      355.68      345.03      9.31 o
  -3   4   0      727.69      743.08      9.62 o
  -2   4   0     1269.20     1240.23     10.21 o
  -1   4   0      441.63      453.41      6.44 o
   0   4   0       24.15       33.52      1.16 o
   1   4   0       35.98       49.74      2.41 o
   2   4   0        0.17        0.30      0.38 o
   3   4   0      259.28      255.83     10.01 o
   4   4   0      285.34      253.69     14.74 o
   5   4   0       21.07       27.45      3.05 o
   6   4   0       12.28       14.85      3.11 o
  -8   5   0        2.95        1.60      3.13 o
  -7   5   0       22.64       20.92      3.08 o
  -6   5   0        2.15        2.04      1.34 o
  -5   5   0      218.04      207.75     15.87 o
  -4   5   0      482.46      424.59     10.03 o
  -3   5   0      545.33      606.86      8.05 o
  -2   5   0      368.31      343.57      5.28 o
  -1   5   0      467.71      466.74      7.36 o
   0   5   0       24.19       23.99      1.09 o
   1   5   0      176.15      199.93      7.25 o
   2   5   0        0.63        0.08      0.86 o
   3   5   0      438.47      423.01     19.97 o
   4   5   0       34.84       31.86      3.04 o
   5   5   0        4.77        7.95      5.81 o
   6   5   0       48.61       56.71      6.50 o
  -8   6   0        6.64        3.65      2.58 o
  -7   6   0        4.62        5.09      1.87 o
  -6   6   0       64.09       67.57      5.33 o
  -5   6   0      134.13      135.41      5.52 o
  -4   6   0      507.61      507.20     10.99 o
  -3   6   0      147.71      142.53      8.63 o
  -2   6   0       23.35       23.15      1.33 o
  -1   6   0      169.10      163.73      5.39 o
   0   6   0       61.82       52.83      3.33 o
   1   6   0      328.88      356.05      9.04 o
   2   6   0       81.86       78.70      6.68 o
   3   6   0      116.84      118.34     13.33 o
   4   6   0       13.94       15.34      4.00 o
   5   6   0       13.48        8.96      4.78 o
  -8   7   0        6.46        1.86      1.99 o
  -7   7   0       28.28       32.15      4.15 o
  -6   7   0      194.95      205.03      9.68 o
  -5   7   0       90.74      103.74      7.18 o
  -4   7   0      294.48      308.34      8.42 o
  -3   7   0       80.09       74.66      2.63 o
  -2   7   0      118.13      135.84      4.26 o
  -1   7   0       19.10       15.41      1.53 o
   0   7   0       26.88       18.80      3.30 o
   1   7   0       36.51       37.01      2.77 o
   2   7   0        3.62        6.85      2.35 o
   3   7   0       10.83       13.79      2.55 o
   4   7   0        0.52        4.08      3.43 o
  -8   8   0        2.83        5.26      2.16 o
  -7   8   0       19.29       26.28      3.92 o
  -6   8   0      219.07      233.06     10.80 o
  -5   8   0       50.12       49.24      3.94 o
  -4   8   0      101.54      106.00      4.66 o
  -3   8   0        0.12       -0.18      0.74 o
  -2   8   0        4.75        4.25      1.04 o
  -1   8   0      179.65      179.04      5.88 o
   0   8   0      220.44      220.76     10.30 o
   1   8   0        0.09       -0.32      1.30 o
   2   8   0       51.66       51.45      5.23 o
   3   8   0        0.06       -3.00      3.00 o
   4   8   0        4.53        9.11      3.91 o
  -8   9   0        0.08        2.13      1.97 o
  -7   9   0       83.52       86.50      7.25 o
  -6   9   0      164.66      167.88     12.05 o
  -5   9   0        5.48        1.10      1.50 o
  -4   9   0       44.67       50.29      4.31 o
  -3   9   0        4.10        3.85      1.00 o
  -2   9   0      105.40      105.13      6.43 o
  -1   9   0      113.48      102.50      6.83 o
   0   9   0      143.60      152.98     11.04 o
   1   9   0        3.37        7.74      2.35 o
   2   9   0       19.90       15.25      3.17 o
   3   9   0       17.85       36.87      6.98 o
  -7  10   0        0.64        1.58      1.73 o
  -6  10   0      138.07      134.65      8.93 o
  -5  10   0        6.90        7.30      1.65 o
  -4  10   0       36.09       37.01      3.91 o
  -3  10   0      273.08      270.54     16.33 o
  -2  10   0        7.86        5.89      1.82 o
  -1  10   0       62.09       61.34      5.04 o
   0  10   0       56.71       49.75      6.96 o
   1  10   0        8.20        1.51      2.61 o
  -6  11   0       24.19       18.33      5.58 o
  -5  11   0        0.12        0.92      2.70 o
  -4  11   0       36.18       33.06      4.78 o
  -3  11   0       38.48       40.88      5.33 o
  -2  11   0       10.74        7.22      2.34 o
  -1  11   0       42.49       51.06      6.09 o
   0  11   0       53.46       50.62      6.35 o
  -4  12   0        0.27        2.89      2.27 o
  -3  12   0       89.27       87.41      8.38 o
   3 -12   1       12.38       12.20      3.45 o
   4 -12   1       13.22       14.45      3.60 o
   0 -11   1       43.61       45.66      4.57 o
   1 -11   1       12.63       10.67      2.18 o
   2 -11   1       19.10       14.24      3.43 o
   3 -11   1       94.18       97.26      8.02 o
   4 -11   1       87.48       83.41      9.62 o
   5 -11   1        1.66        3.02      1.84 o
   6 -11   1        7.41       11.38      4.04 o
  -2 -10   1       72.59       88.04     11.11 o
  -1 -10   1        0.01       -2.27      2.29 o
   0 -10   1        4.69        4.38      1.53 o
   1 -10   1       45.84       55.74      4.68 o
   2 -10   1        0.97        0.82      1.79 o
   3 -10   1        6.56        5.97      1.91 o
   4 -10   1      140.92      148.26      9.29 o
   5 -10   1        7.43        6.13      1.53 o
   6 -10   1       23.21       24.50      5.86 o
   7 -10   1        7.36        4.48      2.43 o
  -3  -9   1       38.24       46.31      7.68 o
  -2  -9   1       56.82       50.35      7.49 o
  -1  -9   1        4.74        3.13      1.62 o
   0  -9   1        1.99       -0.96      2.36 o
   1  -9   1      726.70      758.78     16.57 o
   2  -9   1      118.08      121.42      6.08 o
   3  -9   1       21.79       22.91      2.54 o
   4  -9   1      129.72      139.01      6.74 o
   5  -9   1       29.97       31.99      3.36 o
   6  -9   1        6.70        6.32      2.47 o
   7  -9   1        5.40        3.61      1.88 o
  -4  -8   1       62.06       86.25     10.47 o
  -3  -8   1       15.17       20.29      5.06 o
  -2  -8   1        0.18        1.46      1.22 o
  -1  -8   1        2.93        1.70      1.30 o
   0  -8   1        0.03        0.64      1.77 o
   1  -8   1        0.06       -0.90      0.90 o
   2  -8   1      394.05      417.47      9.38 o
   3  -8   1       28.77       28.01      1.77 o
   4  -8   1      332.91      334.74      8.99 o
   5  -8   1       53.83       51.23      3.96 o
   6  -8   1       13.46       15.84      2.94 o
   7  -8   1        8.55        6.63      2.21 o
   8  -8   1        0.16        4.35      1.85 o
  -4  -7   1       44.83       50.78      7.45 o
  -3  -7   1       20.35       15.30      2.95 o
  -2  -7   1        3.10        4.35      1.57 o
  -1  -7   1      863.15      863.61     19.12 o
   0  -7   1      137.84      131.23     12.64 o
   1  -7   1      451.97      448.00      9.94 o
   2  -7   1      216.98      233.26      6.19 o
   3  -7   1      151.49      161.41      4.24 o
   4  -7   1      207.44      231.49      7.00 o
   5  -7   1        3.28        5.74      1.45 o
   6  -7   1       15.32       14.52      2.79 o
   7  -7   1       34.21       33.44      4.69 o
   8  -7   1        3.12        5.29      2.58 o
  -5  -6   1        1.35        2.22      1.78 o
  -4  -6   1       67.07       77.68      7.38 o
  -3  -6   1        4.52        6.97      1.86 o
  -2  -6   1       43.89       43.07      2.56 o
  -1  -6   1       14.06       12.69      2.20 o
   0  -6   1        2.84        2.22      0.70 o
   1  -6   1       44.92       43.50      2.08 o
   2  -6   1      125.71      105.04      3.81 o
   3  -6   1      317.24      349.37      7.32 o
   4  -6   1      161.26      168.49      5.94 o
   5  -6   1       67.73       52.33      7.83 o
   6  -6   1       39.45       39.34      4.05 o
   7  -6   1      196.19      195.00      9.49 o
   8  -6   1       81.13      102.03     10.34 o
  -6  -5   1       96.20       98.06      8.41 o
  -5  -5   1        4.04        4.31      2.06 o
  -4  -5   1        1.18       -0.09      1.52 o
  -3  -5   1       19.94       15.73      1.81 o
  -2  -5   1       33.81       33.68      2.24 o
  -1  -5   1       25.31       20.57      1.73 o
   0  -5   1        4.91        3.41      0.67 o
   1  -5   1       51.05       43.74      2.06 o
   2  -5   1      141.17      122.19      2.54 o
   3  -5   1        0.55        0.69      0.57 o
   4  -5   1      152.86      169.62      5.47 o
   5  -5   1       17.00        9.38      3.76 o
   6  -5   1        8.05       10.85      2.12 o
   7  -5   1       17.76       16.44      2.59 o
   8  -5   1       32.15       31.93      5.85 o
  -6  -4   1      209.27      213.47     11.57 o
  -5  -4   1        6.99        7.64      2.22 o
  -4  -4   1        0.95        0.16      0.76 o
  -3  -4   1        2.54        2.16      0.63 o
  -2  -4   1        1.32        1.44      0.34 o
  -1  -4   1       32.82       24.99      1.57 o
   0  -4   1     1335.85     1270.53     13.08 o
   1  -4   1      279.69      276.14      5.41 o
   2  -4   1       37.06       34.46      1.51 o
   3  -4   1       65.64       61.02      2.42 o
   4  -4   1        6.57        4.81      0.90 o
   5  -4   1       24.30       20.95      2.53 o
   6  -4   1       49.35       47.26      3.96 o
   7  -4   1      104.28       93.40     15.25 o
   8  -4   1       50.14       56.15     14.95 o
  -7  -3   1        7.67        5.31     10.49 o
  -6  -3   1      166.41      172.99      9.63 o
  -5  -3   1        0.10       -1.08      1.56 o
  -4  -3   1       49.31       49.40      4.29 o
  -3  -3   1       91.36       85.53      4.81 o
  -2  -3   1     1209.97     1219.75     13.66 o
  -1  -3   1      361.47      316.93      4.70 o
   0  -3   1    10041.29     9393.36     48.89 o
   1  -3   1      166.86      179.54      2.49 o
   2  -3   1        3.91        1.38      0.33 o
   3  -3   1      216.69      233.23      6.47 o
   4  -3   1        0.17       -0.33      0.54 o
   5  -3   1      275.71      244.50     11.60 o
   6  -3   1      126.77      119.96      5.89 o
   7  -3   1      121.56      141.08     11.77 o
   8  -3   1       58.25       63.37      8.14 o
  -7  -2   1       34.36       27.24      5.63 o
  -6  -2   1      126.02      134.50     14.69 o
  -5  -2   1      195.01      201.29     10.78 o
  -4  -2   1       71.33       71.91      3.40 o
  -3  -2   1      379.03      348.63      5.88 o
  -2  -2   1     2136.40     2045.80     15.73 o
  -1  -2   1     1893.49     1766.40     16.62 o
   0  -2   1     8550.93     8076.23     41.50 o
   1  -2   1      197.14      171.13      1.99 o
   2  -2   1      144.75      161.41      2.26 o
   3  -2   1      569.17      588.17      8.04 o
   4  -2   1       55.74       58.48      2.08 o
   5  -2   1      863.32      815.65     28.39 o
   6  -2   1      348.32      380.30     16.60 o
   7  -2   1      223.96      226.39     16.16 o
   8  -2   1       81.92       99.06     12.73 o
  -8  -1   1       46.50       50.50      8.08 o
  -7  -1   1       50.79       54.59      7.60 o
  -6  -1   1        8.20        7.75      2.14 o
  -5  -1   1      470.03      497.75     13.28 o
  -4  -1   1      393.49      405.86     15.03 o
  -3  -1   1      104.43       90.25      3.13 o
  -2  -1   1     1042.80      995.83     11.45 o
  -1  -1   1     2582.17     2470.87     14.53 o
   0  -1   1     1093.84     1033.12      5.23 o
   1  -1   1     2996.42     2810.65     16.08 o
   2  -1   1       16.73       10.38      0.57 o
   3  -1   1        0.07        0.68      0.34 o
   4  -1   1      193.73      187.29      6.00 o
   5  -1   1     1012.28      936.06     52.80 o
   6  -1   1      241.07      243.06     13.40 o
   7  -1   1       38.26       42.48      6.26 o
   8  -1   1        6.69       17.15      4.49 o
  -8   0   1        2.13        3.21      2.62 o
  -7   0   1        5.47       -0.59      2.90 o
  -6   0   1      188.16      197.70      8.56 o
  -5   0   1      566.13      581.48     13.48 o
  -4   0   1        0.52        1.06      0.52 o
  -3   0   1       21.01       15.35      1.12 o
  -2   0   1     3466.84     3273.00     26.39 o
  -1   0   1     3067.51     3011.90     17.98 o
   1   0   1     1486.11     1430.19      9.28 o
   2   0   1      115.84      114.14      1.87 o
   3   0   1       49.31       46.70      2.50 o
   4   0   1      132.56      129.25      5.52 o
   5   0   1      414.39      418.88      9.37 o
   6   0   1      134.74      140.08     12.09 o
   7   0   1        0.05       -2.47      2.47 o
   8   0   1       16.61       12.70      4.28 o
  -8   1   1        0.42        1.02      2.81 o
  -7   1   1        0.06       -2.21      2.57 o
  -6   1   1        0.70        1.75      0.92 o
  -5   1   1      677.06      697.94     16.23 o
  -4   1   1        1.69        1.62      0.62 o
  -3   1   1     2386.88     2325.44     23.83 o
  -2   1   1     1594.45     1600.38     21.92 o
  -1   1   1      120.05      139.99      2.65 o
   0   1   1      600.80      562.88      4.40 o
   1   1   1      128.29      100.12      1.86 o
   2   1   1      204.79      201.33      3.37 o
   3   1   1     1307.69     1259.89     21.87 o
   4   1   1      999.47     1035.31     15.35 o
   5   1   1       84.67       90.17      5.52 o
   6   1   1       39.46       32.66      3.22 o
   7   1   1        0.35        0.76      4.80 o
  -8   2   1       35.02       35.47      6.18 o
  -7   2   1        0.57       -1.59      2.01 o
  -6   2   1       96.37       86.91      5.16 o
  -5   2   1      564.49      557.57     13.06 o
  -4   2   1      224.57      200.01      5.80 o
  -3   2   1     2067.48     2151.71     23.09 o
  -2   2   1    13004.38    13035.04     88.42 o
  -1   2   1        5.03        9.37      0.78 o
   0   2   1       36.30       29.60      1.08 o
   1   2   1     1127.86     1094.44      9.28 o
   2   2   1     2449.26     2636.20     19.21 o
   3   2   1     2160.10     2254.31     41.41 o
   4   2   1      316.77      299.59      9.77 o
   5   2   1       71.97       68.22      4.08 o
   6   2   1        2.60        1.32      1.25 o
   7   2   1       25.39       23.52      5.66 o
  -8   3   1        0.73        0.02      1.86 o
  -7   3   1       23.44       25.85      5.02 o
  -6   3   1       39.68       37.70      2.74 o
  -5   3   1      805.22      815.43     13.88 o
  -4   3   1      588.40      697.80      9.70 o
  -3   3   1       65.24       58.22      2.85 o
  -2   3   1     1302.96     1400.94     10.52 o
  -1   3   1     1097.56     1067.17      8.73 o
   0   3   1      128.22      127.28      2.53 o
   1   3   1     2862.65     2911.81     22.68 o
   2   3   1        8.19        7.96      0.85 o
   3   3   1     1266.13     1319.07     21.87 o
   4   3   1      226.87      212.96      6.02 o
   5   3   1        9.08        8.69      1.62 o
   6   3   1       32.35       27.44      3.29 o
   7   3   1       14.80       15.52      3.26 o
  -8   4   1       25.90       22.83      5.69 o
  -7   4   1       42.67       43.17      4.41 o
  -6   4   1       88.22       71.32      4.20 o
  -5   4   1      379.26      389.49      8.96 o
  -4   4   1      522.53      474.18      8.22 o
  -3   4   1      107.01      113.38      3.53 o
  -2   4   1      136.88      148.89      3.95 o
  -1   4   1      169.63      160.56      3.16 o
   0   4   1     1862.39     1928.46     27.63 o
   1   4   1     2035.27     2106.16     23.67 o
   2   4   1      108.99      127.52      3.57 o
   3   4   1      125.65      114.65      4.88 o
   4   4   1        2.87        2.49      1.03 o
   5   4   1       16.63       20.20      2.71 o
   6   4   1       59.16       51.25      4.64 o
  -8   5   1        2.57       -1.06      5.22 o
  -7   5   1       48.54       54.09      4.81 o
  -6   5   1       46.66       38.59      3.00 o
  -5   5   1       27.85       22.29      1.86 o
  -4   5   1      157.98      197.32      6.50 o
  -3   5   1      270.15      298.15      5.82 o
  -2   5   1      164.33      159.85      3.34 o
  -1   5   1       73.25       64.56      2.04 o
   0   5   1       85.31       93.63      3.59 o
   1   5   1      731.53      751.68     13.21 o
   2   5   1        1.58        1.01      0.58 o
   3   5   1       11.43        7.40      1.40 o
   4   5   1        2.57        0.64      1.78 o
   5   5   1        1.68       -2.52      3.93 o
   6   5   1        2.52        1.69      1.69 o
  -8   6   1        2.83        2.72      7.38 o
  -7   6   1      134.34      139.97     10.00 o
  -6   6   1      258.91      241.40      9.11 o
  -5   6   1       53.51       50.60      4.35 o
  -4   6   1      113.23      107.90      4.02 o
  -3   6   1       64.07       72.18      3.05 o
  -2   6   1       41.39       40.71      1.89 o
  -1   6   1        0.09       -0.03      0.41 o
   0   6   1        4.41        1.52      0.54 o
   1   6   1      113.96      103.82      4.13 o
   2   6   1       35.95       30.01      2.48 o
   3   6   1        2.47       -0.42      0.96 o
   4   6   1       66.87       74.59      8.57 o
   5   6   1       16.12       13.34      4.26 o
  -8   7   1        5.09        0.74      1.36 o
  -7   7   1       82.00       97.31      7.08 o
  -6   7   1      179.44      166.67     11.37 o
  -5   7   1      121.01      132.66      6.25 o
  -4   7   1       86.49       75.72      5.27 o
  -3   7   1        4.48        3.49      0.74 o
  -2   7   1        1.45        1.26      0.53 o
  -1   7   1      120.53      120.57      3.96 o
   0   7   1       70.88       66.96      4.65 o
   1   7   1      157.25      158.07      7.07 o
   2   7   1        4.93        3.01      1.13 o
   3   7   1       16.43       11.62      3.66 o
   4   7   1        0.76        3.64      2.57 o
  -8   8   1        8.94        5.69      2.13 o
  -7   8   1       72.38       75.47      6.57 o
  -6   8   1      141.13      149.48      8.82 o
  -5   8   1        1.11        1.37      1.15 o
  -4   8   1        5.34        4.98      1.15 o
  -3   8   1       18.31       16.61      2.18 o
  -2   8   1       73.03       71.41      3.42 o
  -1   8   1      555.69      573.82     15.65 o
   0   8   1      401.47      425.68     11.35 o
   1   8   1       78.53       82.92      5.86 o
   2   8   1        1.73        1.48      1.44 o
   3   8   1        1.40        8.30      3.48 o
  -8   9   1        1.40        0.60      3.09 o
  -7   9   1       96.87       91.43      7.50 o
  -6   9   1       27.52       27.82      4.64 o
  -5   9   1       21.03       17.87      2.25 o
  -4   9   1       65.62       70.52      4.15 o
  -3   9   1       60.20       54.54      3.34 o
  -2   9   1        2.00        1.89      0.90 o
  -1   9   1      235.56      230.74     16.74 o
   0   9   1       48.50       44.72      4.72 o
   1   9   1       28.31       29.24      3.35 o
   2   9   1        3.27        2.46      2.52 o
  -7  10   1        0.19        0.21      1.58 o
  -6  10   1        5.98        4.75      1.95 o
  -5  10   1       71.47       71.31      5.07 o
  -4  10   1       51.21       55.14      6.14 o
  -3  10   1      523.34      559.36     18.71 o
  -2  10   1       55.73       59.59      7.20 o
  -1  10   1       48.63       46.75      5.60 o
   0  10   1        3.24        4.69      1.84 o
   1  10   1       13.74       12.01      3.21 o
  -6  11   1       27.84       15.20      4.39 o
  -5  11   1        7.76        8.02      1.98 o
  -4  11   1        0.11        3.49      2.00 o
  -3  11   1       38.43       44.49      5.72 o
  -2  11   1        9.34        7.42      3.01 o
  -1  11   1       15.93       17.44      3.86 o
   0  11   1       28.21       25.10      4.47 o
   3 -12   2        8.82       12.64      3.16 o
   4 -12   2        8.44        9.44      2.89 o
   0 -11   2        0.39       -0.39      1.22 o
   1 -11   2       43.78       49.70      4.78 o
   2 -11   2       50.95       54.57      4.75 o
   3 -11   2       12.76       11.13      2.20 o
   4 -11   2       57.91       50.42      5.81 o
   5 -11   2        4.05        3.61      1.90 o
   6 -11   2        9.22       10.29      3.55 o
  -2 -10   2       15.20       13.77      3.24 o
  -1 -10   2       33.73       37.73      5.38 o
   0 -10   2        0.02       -1.62      1.62 o
   1 -10   2        0.03        2.60      1.30 o
   2 -10   2       67.01       75.88      5.28 o
   3 -10   2       16.50       16.15      2.46 o
   4 -10   2       85.62       87.30      5.57 o
   5 -10   2        1.81       -0.24      2.05 o
   6 -10   2       30.91       37.71     12.33 o
   7 -10   2       24.42       17.54      4.26 o
  -3  -9   2       16.05       22.61      6.17 o
  -2  -9   2       41.17       44.57      6.97 o
  -1  -9   2      184.64      211.61     10.93 o
   0  -9   2        0.31       -1.20      1.20 o
   1  -9   2      489.90      539.06     13.91 o
   2  -9   2      158.96      160.56      7.11 o
   3  -9   2       21.02       20.73      2.04 o
   4  -9   2       16.09       13.46      1.79 o
   5  -9   2        0.02       -1.68      1.68 o
   6  -9   2       75.45       66.48      7.58 o
   7  -9   2       97.37       86.94      8.86 o
  -4  -8   2        2.16        1.42      3.91 o
  -3  -8   2       24.35       27.86     11.02 o
  -2  -8   2       25.43       20.79      3.38 o
  -1  -8   2       28.95       24.44      3.95 o
   0  -8   2       67.59       59.53      5.30 o
   1  -8   2      129.39      134.97      7.37 o
   2  -8   2      262.50      268.40      6.90 o
   3  -8   2      234.53      238.94      8.33 o
   4  -8   2        2.96        3.07      1.46 o
   5  -8   2      150.83      143.64     12.68 o
   6  -8   2        6.02        4.45      1.77 o
   7  -8   2       65.84       73.63      6.32 o
   8  -8   2       54.60       57.68      5.98 o
  -4  -7   2        0.88        2.45      2.67 o
  -3  -7   2       94.92       97.41      6.78 o
  -2  -7   2       18.24       15.00      4.26 o
  -1  -7   2     1530.83     1593.01     28.33 o
   0  -7   2       38.14       31.08      3.48 o
   1  -7   2      256.00      214.84      7.55 o
   2  -7   2        0.07       -0.21      1.51 o
   3  -7   2       31.46       26.92      3.86 o
   4  -7   2       83.33       86.84      4.15 o
   5  -7   2      144.15      141.80      8.40 o
   6  -7   2        4.51        3.51      1.61 o
   7  -7   2       18.69       22.21      3.42 o
   8  -7   2        5.47        3.89      2.19 o
  -5  -6   2        0.86        0.74      1.42 o
  -4  -6   2       97.68      109.80      7.93 o
  -3  -6   2       24.21       18.57      2.53 o
  -2  -6   2       19.38       17.54      2.77 o
  -1  -6   2      219.67      199.62      9.33 o
   0  -6   2     1022.94      929.15     38.24 o
   1  -6   2        8.04        9.96      0.92 o
   2  -6   2       54.01       53.25      2.38 o
   3  -6   2      188.96      196.25      6.21 o
   4  -6   2      147.27      140.39      5.25 o
   5  -6   2      695.22      680.72     14.70 o
   6  -6   2       67.56       74.00      5.50 o
   7  -6   2      203.53      217.26     10.04 o
   8  -6   2       32.44       36.36      6.22 o
  -6  -5   2        4.57        2.53      1.63 o
  -5  -5   2       11.03       13.61      4.26 o
  -4  -5   2       98.45       94.70      6.91 o
  -3  -5   2      681.37      706.57     13.76 o
  -2  -5   2      173.11      183.60      6.44 o
  -1  -5   2     1859.74     1756.73     42.92 o
   0  -5   2      166.39      163.89      4.58 o
   1  -5   2      611.22      549.98     33.90 o
   2  -5   2      914.67      925.27     10.58 o
   3  -5   2        2.29        1.98      0.44 o
   4  -5   2      166.46      167.99      7.79 o
   5  -5   2     1094.40     1081.44     35.92 o
   6  -5   2       13.37       15.53      2.50 o
   7  -5   2       46.87       53.57      4.79 o
   8  -5   2        7.98       13.52      4.02 o
  -6  -4   2        0.65       -0.54      2.00 o
  -5  -4   2        9.14       18.63      3.29 o
  -4  -4   2        5.76        4.80      1.81 o
  -3  -4   2        0.20        1.87      0.92 o
  -2  -4   2      238.54      237.38      6.73 o
  -1  -4   2      890.10      831.50     13.93 o
   0  -4   2      357.90      347.47      5.28 o
   1  -4   2      395.58      420.57      6.89 o
   2  -4   2      946.95      929.88     10.81 o
   3  -4   2      311.54      289.85      4.85 o
   4  -4   2       15.34       13.39      1.17 o
   5  -4   2     1778.22     1864.89     29.08 o
   6  -4   2       30.75       38.80      3.76 o
   7  -4   2       71.74       83.15      9.91 o
   8  -4   2        5.43        4.61      2.74 o
  -7  -3   2       16.33       16.14      6.01 o
  -6  -3   2      141.39      161.32     12.60 o
  -5  -3   2      190.91      210.47     10.06 o
  -4  -3   2        0.84        1.82      0.74 o
  -3  -3   2      307.08      304.66      7.56 o
  -2  -3   2      186.94      177.09      4.01 o
  -1  -3   2      159.36      153.06      2.35 o
   0  -3   2     1936.37     1991.87     11.57 o
   1  -3   2        7.81       10.30      0.49 o
   2  -3   2       52.20       51.35      1.42 o
   3  -3   2      316.46      302.48      4.98 o
   4  -3   2        9.18       14.28      1.65 o
   5  -3   2      137.04      129.79      5.22 o
   6  -3   2      129.87      127.19      9.33 o
   7  -3   2        7.73        9.33      2.84 o
   8  -3   2       29.94       22.42      5.08 o
  -7  -2   2        0.03        1.35      2.48 o
  -6  -2   2      111.60      121.27      7.57 o
  -5  -2   2      242.19      248.85     14.90 o
  -4  -2   2       25.26       21.83      1.33 o
  -3  -2   2      916.46      912.31     16.60 o
  -2  -2   2      530.79      531.89      8.97 o
  -1  -2   2        0.00        0.53      0.25 o
   0  -2   2     2630.84     2603.34     12.72 o
   1  -2   2      117.90      141.00      1.75 o
   2  -2   2      164.77      161.75      2.68 o
   3  -2   2      516.17      503.68      8.67 o
   4  -2   2      291.06      303.21      6.04 o
   5  -2   2       60.51       49.95      5.16 o
   6  -2   2      136.56      119.47      7.02 o
   7  -2   2        8.29        5.88      2.85 o
   8  -2   2       51.18       54.36      7.77 o
  -8  -1   2        8.44       12.08      4.40 o
  -7  -1   2        0.90        4.47      2.66 o
  -6  -1   2      130.29      138.10      7.67 o
  -5  -1   2      653.88      677.99     13.54 o
  -4  -1   2       67.23       57.80      3.24 o
  -3  -1   2      765.87      732.82      9.66 o
  -2  -1   2     1886.15     1862.48     15.32 o
  -1  -1   2     1262.06     1285.25      8.66 o
   0  -1   2      747.67      748.45      4.54 o
   1  -1   2     1196.21     1092.28      7.47 o
   2  -1   2       15.12       14.12      0.77 o
   3  -1   2     1303.24     1271.76     13.07 o
   4  -1   2       50.55       50.27      2.01 o
   5  -1   2        0.89        0.25      0.61 o
   6  -1   2       67.63       66.94      5.27 o
   7  -1   2        2.34        0.04      1.25 o
   8  -1   2        7.23        6.47      3.11 o
  -8   0   2       12.67       11.71      4.04 o
  -7   0   2       58.31       67.83      8.19 o
  -6   0   2      165.83      167.20      6.69 o
  -5   0   2     1075.15     1096.79     16.79 o
  -4   0   2       29.65       21.41      1.95 o
  -3   0   2       14.81       12.11      1.82 o
  -2   0   2      349.13      382.10      5.31 o
  -1   0   2       22.87       27.03      1.24 o
   0   0   2     1723.78     1756.12     12.99 o
   1   0   2     1988.92     1943.27     12.14 o
   2   0   2      477.09      506.86      5.70 o
   3   0   2      703.40      708.71      9.11 o
   4   0   2      221.79      196.06     10.13 o
   5   0   2       78.22       84.86      4.18 o
   6   0   2        0.06       -0.69      0.69 o
   7   0   2       14.13       13.14      2.85 o
  -8   1   2       20.04       23.51      5.26 o
  -7   1   2      194.58      197.55     13.34 o
  -6   1   2       19.20       15.45      1.31 o
  -5   1   2      414.34      396.68      9.54 o
  -4   1   2      221.44      244.49      8.29 o
  -3   1   2      550.64      576.81     10.38 o
  -2   1   2     5939.06     5855.85     40.06 o
  -1   1   2     4354.12     4363.78     28.65 o
   0   1   2      139.43      144.25      2.18 o
   1   1   2     4198.23     4165.19     21.39 o
   2   1   2        8.20       10.00      0.78 o
   3   1   2      200.10      181.96      5.47 o
   4   1   2        3.92        1.84      0.65 o
   5   1   2       10.58        8.24      1.53 o
   6   1   2       21.73       23.70      2.68 o
   7   1   2        0.28       -0.74      1.97 o
  -8   2   2      135.18      154.66     13.00 o
  -7   2   2      252.88      270.60     14.09 o
  -6   2   2        0.04        1.07      0.64 o
  -5   2   2        1.26        2.80      0.93 o
  -4   2   2       11.12        6.39      1.47 o
  -3   2   2      375.30      406.87      9.83 o
  -2   2   2       66.41       55.96      2.15 o
  -1   2   2     4030.38     4003.69     24.37 o
   0   2   2     1493.43     1408.64     11.39 o
   1   2   2      414.54      396.17      6.21 o
   2   2   2      384.04      403.88      6.65 o
   3   2   2        0.75        1.52      0.66 o
   4   2   2        4.99        3.67      0.82 o
   5   2   2       11.05       10.43      1.82 o
   6   2   2      174.42      180.48     13.15 o
   7   2   2       39.39       33.75      4.73 o
  -8   3   2        0.14        2.27      2.41 o
  -7   3   2      216.10      221.69      9.90 o
  -6   3   2        0.40        0.09      0.80 o
  -5   3   2        0.01        0.51      0.53 o
  -4   3   2     2418.85     2480.18     29.27 o
  -3   3   2      165.76      184.46      8.40 o
  -2   3   2      382.99      363.75      5.65 o
  -1   3   2      160.42      153.57      3.25 o
   0   3   2       78.97       86.52      2.51 o
   1   3   2      301.10      254.39      5.77 o
   2   3   2       13.09       14.27      1.45 o
   3   3   2       24.44       27.86      1.75 o
   4   3   2        9.61       10.49      1.16 o
   5   3   2        9.27        6.86      1.39 o
   6   3   2       45.69       52.89      4.65 o
  -8   4   2        1.26       -0.70      2.14 o
  -7   4   2       94.01       78.52      4.59 o
  -6   4   2      258.81      246.11      7.80 o
  -5   4   2        7.36        6.76      1.13 o
  -4   4   2      404.90      454.28     10.35 o
  -3   4   2        0.50        0.42      0.44 o
  -2   4   2      241.15      212.98      4.64 o
  -1   4   2      250.51      221.28      4.91 o
   0   4   2     1540.11     1598.61     17.03 o
   1   4   2      285.63      319.88      6.90 o
   2   4   2       91.61       97.05      3.42 o
   3   4   2        1.64       -0.41      0.75 o
   4   4   2      101.33       94.56      4.86 o
   5   4   2       92.85       83.33     10.00 o
   6   4   2       72.44       70.03      6.05 o
  -8   5   2       10.56       13.09      4.13 o
  -7   5   2       51.16       42.30      4.47 o
  -6   5   2       66.98       68.28      4.28 o
  -5   5   2       19.12       18.14      2.22 o
  -4   5   2      787.60      820.96     18.60 o
  -3   5   2      118.33      124.93      5.21 o
  -2   5   2        1.08        0.94      0.53 o
  -1   5   2      870.31      872.40     11.88 o
   0   5   2       78.27       95.19      3.68 o
   1   5   2      254.61      279.94      6.85 o
   2   5   2       23.31       23.31      1.83 o
   3   5   2       36.53       40.17      2.50 o
   4   5   2        3.33        8.81      2.15 o
   5   5   2       37.56       47.97      7.26 o
  -8   6   2       22.61       14.36      3.79 o
  -7   6   2       53.75       41.88      4.57 o
  -6   6   2       77.52       71.65      4.61 o
  -5   6   2        7.22        5.91      1.77 o
  -4   6   2      420.53      421.49     10.57 o
  -3   6   2       90.74       97.40      4.24 o
  -2   6   2      437.92      456.78      8.56 o
  -1   6   2      500.82      526.96      9.42 o
   0   6   2       36.67       43.53      2.67 o
   1   6   2       26.05       23.10      2.06 o
   2   6   2      118.94      116.15      5.50 o
   3   6   2        9.19       10.09      1.74 o
   4   6   2      204.94      211.73     16.99 o
   5   6   2       20.46       15.14      4.32 o
  -8   7   2        6.00        2.67      2.01 o
  -7   7   2        1.10        2.45      1.90 o
  -6   7   2      204.24      212.00      9.41 o
  -5   7   2       52.43       46.22      4.54 o
  -4   7   2      115.07      108.53      4.57 o
  -3   7   2      134.60      135.11      6.47 o
  -2   7   2      103.71      105.73      5.59 o
  -1   7   2      119.78      126.47      4.67 o
   0   7   2       63.12       66.74      3.51 o
   1   7   2        5.47        5.64      1.24 o
   2   7   2        7.18       10.45      1.43 o
   3   7   2       31.78       34.58     12.79 o
   4   7   2       16.67       17.37      4.69 o
  -8   8   2        1.01        1.56      2.25 o
  -7   8   2        4.41        3.93      3.59 o
  -6   8   2      108.56      115.96      7.84 o
  -5   8   2       92.52       86.40      5.50 o
  -4   8   2       76.30       75.51      4.01 o
  -3   8   2       49.42       52.87      3.94 o
  -2   8   2        1.44        1.23      0.76 o
  -1   8   2        6.76        7.76      1.77 o
   0   8   2       41.42       38.52      2.80 o
   1   8   2        3.51        2.33      1.01 o
   2   8   2      127.17      139.93      7.39 o
   3   8   2        5.12       15.29      4.51 o
  -7   9   2        0.23        0.83      1.73 o
  -6   9   2       37.00       37.51      5.22 o
  -5   9   2       71.47       76.90      4.71 o
  -4   9   2       51.90       54.20      3.60 o
  -3   9   2       58.44       62.28      4.49 o
  -2   9   2       64.37       67.77      4.71 o
  -1   9   2       13.03       13.33      2.25 o
   0   9   2        9.39       10.61      2.70 o
   1   9   2        3.42        2.02      1.54 o
   2   9   2       24.42       30.62      4.56 o
  -7  10   2        5.45        2.66      1.79 o
  -6  10   2       32.45       31.44      4.66 o
  -5  10   2       29.33       29.72      3.27 o
  -4  10   2      226.99      260.56     12.80 o
  -3  10   2      153.25      166.39     10.26 o
  -2  10   2        2.68        4.62      2.03 o
  -1  10   2        5.73        9.03      2.81 o
   0  10   2        6.03        6.52      2.81 o
   1  10   2        2.27        2.49      1.89 o
  -6  11   2       22.89       25.36      4.25 o
  -5  11   2        0.08       -1.48      1.48 o
  -4  11   2      186.48      181.35      9.62 o
  -3  11   2        3.81        5.42      2.65 o
  -2  11   2       22.98       23.95      5.24 o
  -1  11   2        0.79       -1.14      1.61 o
   0 -11   3       10.24        8.08      2.17 o
   1 -11   3       32.08       34.22      4.03 o
   2 -11   3        1.21        1.65      1.25 o
   3 -11   3       25.52       22.05      3.16 o
   4 -11   3        9.87        9.31      2.19 o
   5 -11   3        5.84        7.04      2.45 o
  -2 -10   3        5.35        2.47      2.39 o
  -1 -10   3       62.85       67.88      5.60 o
   0 -10   3        0.22        0.77      2.03 o
   1 -10   3       40.09       47.35      4.41 o
   2 -10   3        9.28        5.42      2.33 o
   3 -10   3       94.72       92.56      5.82 o
   4 -10   3        4.91        4.30      1.85 o
   5 -10   3        1.26        3.78      2.77 o
   6 -10   3        1.03        0.93      3.29 o
  -3  -9   3       45.16       43.85      7.45 o
  -2  -9   3        8.02        6.49      3.66 o
  -1  -9   3      239.33      268.44     12.51 o
   0  -9   3       10.65       16.15      2.56 o
   1  -9   3       11.69        9.16      2.05 o
   2  -9   3       33.37       36.85      3.59 o
   3  -9   3       10.42        6.96      1.60 o
   4  -9   3       54.86       63.58      4.94 o
   5  -9   3       66.33       75.68      5.91 o
   6  -9   3        1.43        2.99      1.27 o
   7  -9   3       70.30       85.99      8.78 o
  -4  -8   3       59.09       52.47     10.29 o
  -3  -8   3       35.89       47.34      5.21 o
  -2  -8   3       20.57       20.49      3.40 o
  -1  -8   3       24.33       13.30      3.46 o
   0  -8   3       51.91       52.82      4.90 o
   1  -8   3       34.38       27.70      3.61 o
   2  -8   3       95.64      100.62      5.43 o
   3  -8   3       67.10       59.84      4.70 o
   4  -8   3      189.97      195.49      6.29 o
   5  -8   3      319.43      305.90     10.78 o
   6  -8   3        3.47        4.17      1.64 o
   7  -8   3       88.16       87.64      7.91 o
  -4  -7   3        0.57       -2.97      3.86 o
  -3  -7   3      158.39      157.02      8.74 o
  -2  -7   3       40.10       37.04      4.12 o
  -1  -7   3      508.85      515.23     15.65 o
   0  -7   3      516.62      540.00     14.02 o
   1  -7   3        9.06        6.79      1.18 o
   2  -7   3      192.58      194.43      6.92 o
   3  -7   3       11.39        7.54      1.21 o
   4  -7   3      382.13      385.17      8.96 o
   5  -7   3      802.49      813.91     27.33 o
   6  -7   3        0.52       -0.79      1.37 o
   7  -7   3        1.81        2.20      1.60 o
   8  -7   3        1.69       -1.30      2.14 o
  -5  -6   3        0.05        2.92      2.04 o
  -4  -6   3       17.03       16.01      3.17 o
  -3  -6   3      207.27      207.58      7.95 o
  -2  -6   3      373.92      380.06     10.16 o
  -1  -6   3       33.37       31.68      1.53 o
   0  -6   3      596.14      576.59     26.23 o
   1  -6   3       88.43       87.45      5.14 o
   2  -6   3      145.68      144.36      4.28 o
   3  -6   3      287.52      263.20     10.85 o
   4  -6   3      313.69      306.19      8.74 o
   5  -6   3      291.58      294.36     21.09 o
   6  -6   3       41.20       40.37      5.27 o
   7  -6   3        6.89        6.60      1.98 o
   8  -6   3       28.05       26.90      5.37 o
  -6  -5   3       47.57       45.57      5.63 o
  -5  -5   3       74.18       78.85      6.84 o
  -4  -5   3        4.43        8.74      2.45 o
  -3  -5   3      560.10      578.73     12.83 o
  -2  -5   3      219.04      224.45      7.20 o
  -1  -5   3      104.88      103.35      2.87 o
   0  -5   3     1167.77     1124.24     22.59 o
   1  -5   3     1552.28     1740.72     29.36 o
   2  -5   3      422.69      432.47      7.40 o
   3  -5   3      242.39      228.13      5.45 o
   4  -5   3      247.35      251.21      9.47 o
   5  -5   3       17.83       13.17      1.44 o
   6  -5   3      319.86      341.13     16.94 o
   7  -5   3      107.63       97.45      6.60 o
   8  -5   3       79.24       81.30     11.49 o
  -6  -4   3       59.74       68.92      6.68 o
  -5  -4   3       41.01       40.89      4.68 o
  -4  -4   3       16.45       22.90      3.30 o
  -3  -4   3        0.19        1.29      1.05 o
  -2  -4   3      249.23      228.31      6.15 o
  -1  -4   3      428.42      371.71      7.16 o
   0  -4   3      319.32      308.24      4.08 o
   1  -4   3       28.21       28.56      1.08 o
   2  -4   3      844.42      823.72      7.09 o
   3  -4   3      791.79      805.42     10.88 o
   4  -4   3        1.56        2.18      0.64 o
   5  -4   3        0.04       -0.40      1.01 o
   6  -4   3       70.27       77.35      4.64 o
   7  -4   3       68.64       57.74      8.04 o
   8  -4   3      127.73      140.51     12.22 o
  -7  -3   3       25.84       30.56      6.19 o
  -6  -3   3       55.41       57.25      5.67 o
  -5  -3   3      359.25      386.14     13.50 o
  -4  -3   3        0.19       -0.15      0.61 o
  -3  -3   3       69.06       66.68      4.03 o
  -2  -3   3       25.18       29.06      2.08 o
  -1  -3   3     2392.36     2572.32     15.16 o
   0  -3   3      895.72      916.87      6.86 o
   1  -3   3      115.92      147.35      2.11 o
   2  -3   3      831.84      843.75      9.59 o
   3  -3   3      351.58      347.07      7.69 o
   4  -3   3        3.31        4.01      0.69 o
   5  -3   3      390.73      404.96     12.14 o
   6  -3   3       34.34       32.36      3.80 o
   7  -3   3       61.93       53.85      5.34 o
   8  -3   3       87.30       82.27      9.38 o
  -7  -2   3       18.86       18.79      3.66 o
  -6  -2   3       16.42       16.20      2.98 o
  -5  -2   3        0.22        1.05      1.04 o
  -4  -2   3        9.78       10.83      1.28 o
  -3  -2   3       11.51        7.12      0.93 o
  -2  -2   3      105.86       89.12      2.69 o
  -1  -2   3      804.41      840.02     10.30 o
   0  -2   3     1322.47     1260.81      7.52 o
   1  -2   3      710.89      710.61      5.35 o
   2  -2   3        5.91        5.63      0.54 o
   3  -2   3      494.77      514.10      9.56 o
   4  -2   3      248.60      242.43     10.56 o
   5  -2   3      130.08      124.73      7.76 o
   6  -2   3      265.61      281.43     11.16 o
   7  -2   3      108.70      125.76      8.14 o
   8  -2   3      215.08      224.50     15.66 o
  -8  -1   3       57.75       72.44      9.46 o
  -7  -1   3      162.70      207.44     14.53 o
  -6  -1   3       35.33       29.47      3.18 o
  -5  -1   3        0.18        0.57      0.56 o
  -4  -1   3       65.32       57.86      3.60 o
  -3  -1   3      238.30      245.96      6.59 o
  -2  -1   3      262.12      254.08      5.81 o
  -1  -1   3      884.72      928.51      8.35 o
   0  -1   3     1219.55     1175.69      6.88 o
   1  -1   3      381.04      362.69      3.90 o
   2  -1   3       48.11       65.12      2.10 o
   3  -1   3      740.05      813.34      9.79 o
   4  -1   3        9.09        8.46      1.03 o
   5  -1   3      248.83      253.21      9.46 o
   6  -1   3      327.60      322.05     12.09 o
   7  -1   3       80.65       83.02      6.61 o
  -8   0   3       30.66       31.83      6.30 o
  -7   0   3       69.99       68.22      5.04 o
  -6   0   3      164.17      171.21      7.03 o
  -5   0   3        1.33        0.64      1.45 o
  -4   0   3       27.64       17.21      2.54 o
  -3   0   3       10.01       11.97      1.89 o
  -2   0   3      555.11      476.63      7.89 o
  -1   0   3      208.88      234.63      3.97 o
   0   0   3     2108.66     2029.14     13.12 o
   1   0   3      158.52      164.89      2.47 o
   2   0   3     1302.07     1404.68     12.41 o
   3   0   3      329.24      343.96      6.53 o
   4   0   3       74.70       67.64      4.25 o
   5   0   3       11.59        8.19      3.40 o
   6   0   3      382.12      397.17     13.45 o
   7   0   3        0.05        3.00      1.76 o
  -8   1   3       13.15       16.22      4.81 o
  -7   1   3       49.61       52.00      5.28 o
  -6   1   3       22.00       22.91      2.62 o
  -5   1   3       14.30       16.82      2.58 o
  -4   1   3        2.03        2.31      1.26 o
  -3   1   3      340.41      337.98      8.08 o
  -2   1   3     1215.49     1151.23     19.51 o
  -1   1   3     2202.84     2221.97     15.48 o
   0   1   3      557.61      536.14      5.55 o
   1   1   3      337.31      354.06      4.91 o
   2   1   3       34.44       46.79      2.04 o
   3   1   3      238.47      244.33      5.64 o
   4   1   3      286.50      288.67      6.73 o
   5   1   3      153.30      148.85      5.68 o
   6   1   3       14.79       14.00      2.31 o
   7   1   3       11.83       10.69      2.14 o
  -8   2   3       38.50       36.94      6.62 o
  -7   2   3       69.00       67.69      5.95 o
  -6   2   3        4.37        4.28      1.09 o
  -5   2   3      168.85      176.27      9.12 o
  -4   2   3       23.14        8.17      2.33 o
  -3   2   3      360.46      347.99      8.26 o
  -2   2   3     3082.04     2946.94     28.28 o
  -1   2   3     2614.48     2632.30     16.78 o
   0   2   3      202.98      194.50      3.88 o
   1   2   3        8.22        6.52      0.80 o
   2   2   3       21.39       20.87      1.53 o
   3   2   3        0.11        1.10      0.68 o
   4   2   3      217.04      223.65      8.80 o
   5   2   3       71.23       64.35      3.91 o
   6   2   3       60.67       69.53      4.98 o
   7   2   3        2.58        1.36      1.58 o
  -8   3   3        2.06        4.51      2.97 o
  -7   3   3       11.76        6.81      1.53 o
  -6   3   3      117.28      113.37      6.88 o
  -5   3   3      404.49      422.51     12.49 o
  -4   3   3     2947.62     2943.10     37.96 o
  -3   3   3       93.32      112.68      6.37 o
  -2   3   3      494.25      481.67      8.86 o
  -1   3   3     3103.12     3115.35     48.96 o
   0   3   3        4.70        4.28      0.84 o
   1   3   3      308.76      341.51      5.76 o
   2   3   3      558.46      570.91      9.92 o
   3   3   3       39.07       36.99      2.63 o
   4   3   3      230.57      235.82      7.70 o
   5   3   3       53.40       45.29      3.52 o
   6   3   3       67.14       73.05      6.82 o
  -8   4   3        0.38       -0.45      2.12 o
  -7   4   3       22.20       25.73      2.81 o
  -6   4   3        1.26        0.26      0.95 o
  -5   4   3      192.50      204.94      7.33 o
  -4   4   3      504.37      496.06     16.44 o
  -3   4   3      192.77      196.37      8.45 o
  -2   4   3      235.62      223.95      5.58 o
  -1   4   3        0.00       -0.06      0.78 o
   0   4   3      721.88      781.49     12.88 o
   1   4   3      628.58      639.33     10.65 o
   2   4   3      430.29      462.08     11.01 o
   3   4   3        6.19        6.82      1.14 o
   4   4   3      381.79      372.50     10.55 o
   5   4   3       53.57       47.99      8.00 o
   6   4   3       95.28       86.91     13.94 o
  -8   5   3        4.87        5.33      2.65 o
  -7   5   3       87.60       93.62      5.54 o
  -6   5   3     1004.65     1004.76     26.66 o
  -5   5   3       34.44       32.69      3.11 o
  -4   5   3      206.01      210.90      8.56 o
  -3   5   3        9.80        9.94      1.25 o
  -2   5   3      462.53      460.74      9.74 o
  -1   5   3      257.20      270.33      7.76 o
   0   5   3      565.56      614.41     11.93 o
   1   5   3      528.38      525.94     10.17 o
   2   5   3      257.52      250.67      6.49 o
   3   5   3        5.65        6.01      1.10 o
   4   5   3       29.50       31.61      4.59 o
   5   5   3        0.45       -1.34      4.73 o
  -8   6   3       50.43       41.71      4.93 o
  -7   6   3       43.77       48.01      5.32 o
  -6   6   3       11.19       12.85      2.27 o
  -5   6   3        6.18        5.69      1.90 o
  -4   6   3      233.36      242.86     11.77 o
  -3   6   3        1.34        1.94      0.88 o
  -2   6   3      113.19      120.34      4.61 o
  -1   6   3      368.61      392.44      9.57 o
   0   6   3      314.42      316.77      7.87 o
   1   6   3       96.31       92.16      4.42 o
   2   6   3      320.67      289.03      7.40 o
   3   6   3       27.88       18.44      2.43 o
   4   6   3       37.37       30.25      5.86 o
  -8   7   3       52.23       55.20      5.80 o
  -7   7   3       59.68       60.76      5.91 o
  -6   7   3      248.49      258.09     12.03 o
  -5   7   3        0.01       -0.40      1.23 o
  -4   7   3       29.25       31.88      2.67 o
  -3   7   3       31.36       34.94      2.51 o
  -2   7   3       91.39       98.53      4.38 o
  -1   7   3      106.08      111.08      4.73 o
   0   7   3       33.23       29.12      2.65 o
   1   7   3       87.18       90.65      4.66 o
   2   7   3       18.55       21.54      2.18 o
   3   7   3        0.00       -1.16      1.16 o
   4   7   3       15.52       15.83      3.34 o
  -8   8   3        1.37       -0.74      1.42 o
  -7   8   3        3.51        1.12      2.65 o
  -6   8   3      167.04      178.25     10.11 o
  -5   8   3       14.56       13.45      2.99 o
  -4   8   3      288.78      301.41      8.35 o
  -3   8   3       31.45       32.00      2.83 o
  -2   8   3        2.39        1.99      0.92 o
  -1   8   3       36.45       35.08      2.79 o
   0   8   3      116.30      114.10      5.23 o
   1   8   3        4.61        6.55      1.45 o
   2   8   3      193.68      168.56      9.23 o
   3   8   3       60.46       53.32      8.10 o
  -7   9   3        7.87        3.66      2.13 o
  -6   9   3       35.06       34.27      3.91 o
  -5   9   3        5.18        4.48      1.41 o
  -4   9   3        3.24        1.32      1.35 o
  -3   9   3      241.68      248.05     20.82 o
  -2   9   3       31.50       26.73      3.22 o
  -1   9   3       10.01        9.26      2.08 o
   0   9   3        5.79        4.61      1.51 o
   1   9   3       20.49       20.31      2.98 o
   2   9   3       12.05       12.22      3.20 o
  -6  10   3       23.79       20.31      3.73 o
  -5  10   3       17.20       12.40      2.91 o
  -4  10   3        1.35        0.64      1.40 o
  -3  10   3      205.97      233.68     12.42 o
  -2  10   3       49.48       59.46      6.42 o
  -1  10   3        6.58        4.54      3.36 o
   0  10   3       96.03      100.43      8.46 o
  -5  11   3       57.54       54.60      4.94 o
  -4  11   3        6.21        4.96      1.82 o
  -3  11   3       37.21       46.15      5.96 o
  -2  11   3        3.45       -1.10      4.72 o
   0 -11   4       13.37       16.47      3.09 o
   1 -11   4        9.36       10.30      3.02 o
   2 -11   4       60.55       58.13      5.12 o
   3 -11   4        0.80        1.84      1.70 o
   4 -11   4      114.07      117.55      7.17 o
   5 -11   4       63.99       54.77      6.42 o
  -1 -10   4       16.74       15.91      2.70 o
   0 -10   4       20.65       16.28      2.84 o
   1 -10   4        2.80        4.15      3.52 o
   2 -10   4       53.56       62.90      5.05 o
   3 -10   4        2.51        2.27      1.39 o
   4 -10   4       45.95       44.43      4.92 o
   5 -10   4       50.32       52.48      6.95 o
   6 -10   4        0.07       -1.80      1.87 o
  -3  -9   4        0.03        0.61      3.67 o
  -2  -9   4      159.13      159.71     13.89 o
  -1  -9   4        0.84       -0.73      1.27 o
   0  -9   4      147.65      165.00      8.05 o
   1  -9   4       24.41       27.52      3.33 o
   2  -9   4      106.09      105.71      6.10 o
   3  -9   4       92.17       92.96      5.69 o
   4  -9   4       77.15       91.75      5.65 o
   5  -9   4        7.17       11.07      3.52 o
   6  -9   4        3.82        0.39      1.93 o
   7  -9   4       43.80       49.70      9.26 o
  -4  -8   4       23.13       22.61      5.76 o
  -3  -8   4        1.60        2.60      1.75 o
  -2  -8   4       92.96       84.64      7.09 o
  -1  -8   4      147.30      140.00      9.59 o
   0  -8   4      364.53      400.22     11.89 o
   1  -8   4        1.92        1.79      1.11 o
   2  -8   4      121.55      130.20      6.71 o
   3  -8   4       28.47       26.75      2.94 o
   4  -8   4       72.35       76.09      3.41 o
   5  -8   4      132.33      131.39      8.42 o
   6  -8   4      201.50      202.72     11.00 o
   7  -8   4        5.15        0.89      1.44 o
  -4  -7   4       10.17       11.10      3.79 o
  -3  -7   4       14.94        8.74      2.32 o
  -2  -7   4        0.49       -1.09      1.93 o
  -1  -7   4      864.26      875.82     20.76 o
   0  -7   4      332.17      346.41     12.25 o
   1  -7   4       62.41       63.92      4.32 o
   2  -7   4      191.27      187.01      4.83 o
   3  -7   4       76.69       76.13      4.14 o
   4  -7   4       86.57       84.52      4.41 o
   5  -7   4      153.95      145.56      6.07 o
   6  -7   4       24.03       21.32      3.34 o
   7  -7   4       40.35       33.60      4.29 o
  -5  -6   4        4.59        5.31      2.70 o
  -4  -6   4        0.73       -1.77      3.20 o
  -3  -6   4      248.75      264.57      9.08 o
  -2  -6   4       20.29       21.02      2.45 o
  -1  -6   4      488.84      397.82     33.50 o
   0  -6   4      309.42      271.10     19.01 o
   1  -6   4        0.22        0.28      0.45 o
   2  -6   4      296.85      289.89      5.65 o
   3  -6   4        0.43        0.34      0.42 o
   4  -6   4       69.28       72.83      3.60 o
   5  -6   4      160.11      150.78     10.05 o
   6  -6   4        0.18        0.66      1.28 o
   7  -6   4       64.95       57.57      5.38 o
   8  -6   4       71.75       60.12      9.87 o
  -6  -5   4        0.28       -3.30      3.30 o
  -5  -5   4       31.31       29.94      4.29 o
  -4  -5   4       15.55       20.92      3.51 o
  -3  -5   4       94.20      102.35      5.69 o
  -2  -5   4      246.78      253.72      8.88 o
  -1  -5   4      305.52      290.66      6.00 o
   0  -5   4      112.86       98.02      2.40 o
   1  -5   4       81.51       85.06      2.33 o
   2  -5   4       94.33       86.73      2.18 o
   3  -5   4        0.02        0.51      0.37 o
   4  -5   4       10.18       10.27      1.39 o
   5  -5   4      418.58      411.22     21.06 o
   6  -5   4       45.35       40.52      3.63 o
   7  -5   4       85.12       75.12      8.01 o
   8  -5   4      160.69      157.54     12.94 o
  -6  -4   4        0.68       -3.62      3.74 o
  -5  -4   4      405.24      422.71     15.24 o
  -4  -4   4        1.00        1.55      1.77 o
  -3  -4   4      182.00      182.58      7.29 o
  -2  -4   4      152.84      141.47      4.08 o
  -1  -4   4      566.93      638.58      6.42 o
   0  -4   4       25.24       19.07      0.97 o
   1  -4   4      124.97      135.38      3.05 o
   2  -4   4       20.83       21.53      1.04 o
   3  -4   4      387.92      405.02      6.57 o
   4  -4   4        0.34        0.07      0.82 o
   5  -4   4      259.27      261.47      9.91 o
   6  -4   4      168.97      181.69      9.10 o
   7  -4   4       27.00       25.42      4.38 o
   8  -4   4       70.18       78.26     15.19 o
  -7  -3   4       96.74       90.64     12.20 o
  -6  -3   4        1.14       -1.23      2.07 o
  -5  -3   4        2.07        1.75      1.49 o
  -4  -3   4        4.31        2.88      1.31 o
  -3  -3   4      147.02      147.66      6.19 o
  -2  -3   4      318.54      298.52      7.07 o
  -1  -3   4      417.97      469.08      6.61 o
   0  -3   4        9.21        6.53      0.53 o
   1  -3   4      534.05      581.49      5.80 o
   2  -3   4      250.69      279.95      5.44 o
   3  -3   4     1324.02     1430.36     15.61 o
   4  -3   4      265.90      282.55      9.16 o
   5  -3   4      347.21      343.05     12.96 o
   6  -3   4      140.47      156.21      9.60 o
   7  -3   4        5.30        7.59      2.23 o
   8  -3   4        5.19        3.36      1.94 o
  -7  -2   4       31.09       30.01      4.36 o
  -6  -2   4        3.99        2.13      1.53 o
  -5  -2   4      170.79      185.23      7.83 o
  -4  -2   4       90.84      103.23      6.46 o
  -3  -2   4       58.18       64.02      2.98 o
  -2  -2   4      173.75      152.45      4.17 o
  -1  -2   4      172.91      198.08      3.88 o
   0  -2   4       52.24       47.07      1.40 o
   1  -2   4       10.74       11.14      0.76 o
   2  -2   4     1148.91     1219.51     13.50 o
   3  -2   4        0.17        1.08      0.58 o
   4  -2   4       56.13       48.01      2.69 o
   5  -2   4      102.98      118.34      6.71 o
   6  -2   4      102.41      115.85      7.33 o
   7  -2   4       76.74       70.99      6.24 o
  -7  -1   4       33.64       31.83      3.59 o
  -6  -1   4        3.59        2.04      1.20 o
  -5  -1   4      171.05      190.24      9.22 o
  -4  -1   4       67.78       62.51      4.83 o
  -3  -1   4      158.72      167.33      6.10 o
  -2  -1   4      676.41      692.95     11.88 o
  -1  -1   4       59.49       63.26      2.07 o
   0  -1   4       50.08       45.51      1.52 o
   1  -1   4      230.42      235.52      4.19 o
   2  -1   4      133.28      145.97      4.42 o
   3  -1   4      221.59      202.70      5.68 o
   4  -1   4        5.63        5.32      0.97 o
   5  -1   4        7.14       10.39      1.96 o
   6  -1   4        0.08        1.50      1.48 o
   7  -1   4       44.67       45.18      5.03 o
  -8   0   4        0.84        5.09      2.22 o
  -7   0   4       51.00       53.74      4.49 o
  -6   0   4       50.41       48.46      5.03 o
  -5   0   4      174.89      169.10      8.44 o
  -4   0   4      714.44      738.84     16.78 o
  -3   0   4      615.04      681.43     12.68 o
  -2   0   4      935.92      902.35     12.45 o
  -1   0   4      894.98      991.81     10.18 o
   0   0   4        5.17        6.33      0.78 o
   1   0   4      121.41      148.06      6.01 o
   2   0   4      254.11      281.90      8.00 o
   3   0   4        3.34        0.39      0.74 o
   4   0   4      516.18      532.89     10.53 o
   5   0   4      143.27      154.91      6.78 o
   6   0   4      158.01      153.72      7.40 o
   7   0   4        3.27        2.47      1.21 o
  -8   1   4        0.13        1.35      2.28 o
  -7   1   4      144.81      142.35      7.04 o
  -6   1   4      207.10      211.80     15.29 o
  -5   1   4      375.15      408.99     14.55 o
  -4   1   4      433.81      470.15     12.95 o
  -3   1   4       87.75      100.27      4.51 o
  -2   1   4      287.89      287.92      6.64 o
  -1   1   4        7.53        7.98      0.64 o
   0   1   4      818.65      885.11     12.01 o
   1   1   4     1556.96     1649.78     14.50 o
   2   1   4      106.14      112.09      3.53 o
   3   1   4      169.14      168.57      5.79 o
   4   1   4      406.57      414.16      9.53 o
   5   1   4      237.53      246.27      8.94 o
   6   1   4        1.21        0.73      1.03 o
   7   1   4        0.92        0.85      1.17 o
  -8   2   4        6.89        4.99      1.74 o
  -7   2   4      146.25      164.62      9.46 o
  -6   2   4      307.59      325.42     12.38 o
  -5   2   4      100.42      101.10      7.08 o
  -4   2   4       31.30       34.02      3.03 o
  -3   2   4      140.12      146.38      5.49 o
  -2   2   4      446.73      471.37      6.65 o
  -1   2   4      601.65      592.31      6.55 o
   0   2   4      136.04      149.80      3.79 o
   1   2   4      954.50      948.57     10.75 o
   2   2   4      206.30      205.23      5.05 o
   3   2   4       49.54       50.30      3.11 o
   4   2   4      631.12      624.84     12.47 o
   5   2   4        3.40        1.68      1.35 o
   6   2   4        0.92        0.01      1.73 o
  -8   3   4        1.34        0.14      2.52 o
  -7   3   4      161.73      167.67      7.37 o
  -6   3   4      135.98      140.53      8.10 o
  -5   3   4      208.35      219.83      9.50 o
  -4   3   4        8.12        7.44      1.59 o
  -3   3   4       43.18       50.49      4.30 o
  -2   3   4      109.57      119.88      3.25 o
  -1   3   4      951.16      984.21     16.75 o
   0   3   4      389.86      381.42     10.27 o
   1   3   4     1518.11     1479.73     15.29 o
   2   3   4      380.06      386.65      7.81 o
   3   3   4       88.56       87.16      4.28 o
   4   3   4        6.93        7.28      1.49 o
   5   3   4       12.65       10.96      2.16 o
   6   3   4        4.26        7.13      2.74 o
  -8   4   4        4.43        2.46      2.06 o
  -7   4   4      112.92      108.54      6.11 o
  -6   4   4        0.07       -1.17      1.32 o
  -5   4   4      351.55      347.26     11.97 o
  -4   4   4      134.48      128.45      5.81 o
  -3   4   4        8.74        9.61      1.71 o
  -2   4   4       30.69       31.03      2.34 o
  -1   4   4      896.06      924.05     14.46 o
   0   4   4       34.79       32.68      3.07 o
   1   4   4      630.42      632.53     11.15 o
   2   4   4      342.42      351.36      8.87 o
   3   4   4        1.37        1.59      1.04 o
   4   4   4       18.56       14.54      2.00 o
   5   4   4       88.17       87.08      5.58 o
  -8   5   4        9.83        9.83      3.77 o
  -7   5   4       45.42       51.90      4.37 o
  -6   5   4      259.15      263.89      9.48 o
  -5   5   4       43.12       47.56      3.85 o
  -4   5   4        0.08       -0.49      1.44 o
  -3   5   4        0.05        0.35      1.23 o
  -2   5   4      344.51      334.17      7.69 o
  -1   5   4      775.03      784.33     13.74 o
   0   5   4       66.64       62.26      4.36 o
   1   5   4      587.32      585.32     11.31 o
   2   5   4      103.14      110.09      4.50 o
   3   5   4       48.02       47.08      2.84 o
   4   5   4        0.01       -0.24      0.84 o
   5   5   4       92.95       88.13      7.38 o
  -8   6   4       14.84        9.72      2.54 o
  -7   6   4        1.20        0.69      1.15 o
  -6   6   4       13.87       14.80      2.46 o
  -5   6   4       24.25       25.74      3.40 o
  -4   6   4        9.70        7.91      1.51 o
  -3   6   4      429.26      450.87     13.30 o
  -2   6   4       58.57       63.97      4.97 o
  -1   6   4      297.25      302.59      8.80 o
   0   6   4       78.89       84.86      4.30 o
   1   6   4      174.90      173.90      5.77 o
   2   6   4       66.77       61.88      3.59 o
   3   6   4       84.81       82.65      4.94 o
   4   6   4        4.59        4.79      1.71 o
  -8   7   4      126.98      108.26      8.31 o
  -7   7   4        5.49        4.98      1.51 o
  -6   7   4        0.54        0.87      1.37 o
  -5   7   4       72.00       76.84      5.20 o
  -4   7   4      565.14      578.51     13.45 o
  -3   7   4      421.95      417.73      9.18 o
  -2   7   4        2.72        1.94      1.00 o
  -1   7   4      113.46      112.51      5.12 o
   0   7   4       44.81       54.80      3.67 o
   1   7   4      115.56      115.36      4.94 o
   2   7   4      141.43      133.89      6.06 o
   3   7   4      107.45       96.28      6.54 o
  -7   8   4        1.18        0.49      1.38 o
  -6   8   4       13.74       16.15      3.15 o
  -5   8   4       66.83       67.98      5.10 o
  -4   8   4       54.97       60.08      3.69 o
  -3   8   4      141.33      147.51      5.65 o
  -2   8   4        2.38        1.54      1.01 o
  -1   8   4       10.12        8.27      1.51 o
   0   8   4      106.04      106.99      5.40 o
   1   8   4        3.26        5.40      1.28 o
   2   8   4      171.44      162.91     10.50 o
  -7   9   4        6.87        2.50      1.29 o
  -6   9   4        7.80        5.51      1.75 o
  -5   9   4        3.37        0.87      1.44 o
  -4   9   4      132.49      137.35      6.64 o
  -3   9   4       17.33       18.00      2.32 o
  -2   9   4        0.92       -0.28      1.26 o
  -1   9   4       28.08       24.68      3.64 o
   0   9   4       12.27       14.95      2.72 o
   1   9   4        0.52       -0.68      1.16 o
  -6  10   4        7.04        4.03      2.54 o
  -5  10   4        7.65       10.54      2.19 o
  -4  10   4        2.86       -0.36      1.18 o
  -3  10   4       14.04       19.31      2.92 o
  -2  10   4       48.16       57.00      5.04 o
  -1  10   4        1.51        3.17      1.46 o
   0  10   4        1.61        0.40      1.33 o
  -4  11   4        9.70        7.28      2.36 o
  -3  11   4       20.72       29.50      5.26 o
   1 -11   5        5.89       10.72      2.50 o
   2 -11   5       13.89       13.46      2.70 o
   3 -11   5        0.10       -1.45      1.45 o
   4 -11   5       27.39       24.19      3.43 o
  -1 -10   5      117.78      116.08      9.87 o
   0 -10   5        0.03       -0.48      1.25 o
   1 -10   5       22.01       27.00      3.61 o
   2 -10   5        4.70        2.89      1.22 o
   3 -10   5       16.13       18.66      2.88 o
   4 -10   5        1.12        2.49      1.60 o
   5 -10   5       71.35       76.92      8.62 o
  -2  -9   5        3.84        0.80      1.67 o
  -1  -9   5      175.36      184.22      9.14 o
   0  -9   5       17.20       21.40      3.11 o
   1  -9   5       12.33       11.09      2.22 o
   2  -9   5      203.01      192.03      8.55 o
   3  -9   5       15.97       12.49      1.92 o
   4  -9   5       15.05       15.20      2.49 o
   5  -9   5      137.11      157.34     11.64 o
   6  -9   5      111.27      117.67     14.89 o
  -3  -8   5       44.96       50.08      7.59 o
  -2  -8   5        0.36        0.12      1.48 o
  -1  -8   5       62.32       72.11      5.82 o
   0  -8   5        5.00        5.56      1.71 o
   1  -8   5       32.15       37.09      3.60 o
   2  -8   5       43.22       35.76      3.76 o
   3  -8   5        4.08        3.81      1.15 o
   4  -8   5       59.02       61.27      4.80 o
   5  -8   5      122.25      135.76     10.28 o
   6  -8   5       19.12       20.81      4.43 o
   7  -8   5        6.36        7.97      3.10 o
  -4  -7   5        4.85        1.59      2.14 o
  -3  -7   5       67.75       85.81      9.27 o
  -2  -7   5        2.61        1.34      2.45 o
  -1  -7   5       93.07       90.02      5.57 o
   0  -7   5       32.49       30.77      3.21 o
   1  -7   5        0.07        0.01      0.57 o
   2  -7   5        0.19        0.59      0.61 o
   3  -7   5      107.33      111.80      4.21 o
   4  -7   5       77.64       84.56      3.72 o
   5  -7   5      368.15      394.13     16.55 o
   6  -7   5       24.88       25.85      3.58 o
   7  -7   5        0.21        2.71      1.58 o
  -5  -6   5       37.77       47.74     10.62 o
  -4  -6   5        9.33        6.95      3.40 o
  -3  -6   5       89.35       84.12      6.16 o
  -2  -6   5       38.86       37.40      2.90 o
  -1  -6   5       91.29       85.53      6.62 o
   0  -6   5       16.01       15.62      1.15 o
   1  -6   5      149.59      136.47      7.46 o
   2  -6   5      210.16      227.72      5.53 o
   3  -6   5      808.74      834.48     12.55 o
   4  -6   5      159.92      157.62      6.09 o
   5  -6   5       82.76       85.09      5.08 o
   6  -6   5       98.68       95.62      5.80 o
   7  -6   5        7.78       11.31      3.39 o
  -6  -5   5        6.22        9.13      2.74 o
  -5  -5   5        0.19       -1.55      1.55 o
  -4  -5   5      165.48      169.45      8.16 o
  -3  -5   5      307.54      329.02     12.98 o
  -2  -5   5       63.24       53.26      4.17 o
  -1  -5   5      207.03      194.06      7.20 o
   0  -5   5       30.01       26.91      1.57 o
   1  -5   5        3.81        2.85      0.59 o
   2  -5   5      465.53      483.44     10.97 o
   3  -5   5      595.98      609.39      9.59 o
   4  -5   5       93.70       96.49      4.67 o
   5  -5   5      119.54      116.96     11.45 o
   6  -5   5        7.29       10.50      2.73 o
   7  -5   5        0.02       -0.82      1.73 o
  -6  -4   5       11.75        9.32      2.62 o
  -5  -4   5      110.00      130.68      7.43 o
  -4  -4   5       34.58       39.61      3.76 o
  -3  -4   5       40.60       41.96      3.66 o
  -2  -4   5      189.17      178.14      6.45 o
  -1  -4   5        0.17        0.84      0.40 o
   0  -4   5      344.38      368.14      6.80 o
   1  -4   5      227.60      231.49      3.98 o
   2  -4   5      400.15      440.01     11.38 o
   3  -4   5      236.13      215.60      5.47 o
   4  -4   5       13.58        9.54      1.21 o
   5  -4   5       81.16       92.38      6.05 o
   6  -4   5       15.36       11.78      2.57 o
   7  -4   5        6.45        5.76      2.10 o
  -7  -3   5        7.60        7.99      2.60 o
  -6  -3   5       31.73       33.50      3.87 o
  -5  -3   5       54.90       54.98      4.87 o
  -4  -3   5       95.67       97.79      5.70 o
  -3  -3   5       27.35       26.33      3.32 o
  -2  -3   5       87.90       83.31      3.31 o
  -1  -3   5       42.23       43.53      2.15 o
   0  -3   5     1088.12     1113.57     11.77 o
   1  -3   5       49.88       43.34      1.58 o
   2  -3   5       79.88       85.29      2.89 o
   3  -3   5      447.32      468.57      8.49 o
   4  -3   5      129.24      138.29      4.26 o
   5  -3   5       52.15       51.78      4.48 o
   6  -3   5        6.85        6.23      1.96 o
   7  -3   5        4.63        2.71      1.75 o
  -7  -2   5      215.55      205.97     16.07 o
  -6  -2   5        1.24        2.76      1.77 o
  -5  -2   5       80.46       97.45      7.15 o
  -4  -2   5      118.84      118.18      9.05 o
  -3  -2   5      612.97      667.62     10.78 o
  -2  -2   5        8.40        6.21      1.02 o
  -1  -2   5        5.77        5.20      0.79 o
   0  -2   5      725.09      742.76      7.90 o
   1  -2   5      554.28      540.72      7.23 o
   2  -2   5       12.47       11.85      1.04 o
   3  -2   5       51.01       44.07      2.52 o
   4  -2   5      201.32      211.81      6.47 o
   5  -2   5       12.82       13.38      2.47 o
   6  -2   5       27.20       28.35      3.59 o
   7  -2   5       31.09       31.38      3.76 o
  -7  -1   5       40.81       34.89      3.92 o
  -6  -1   5       40.02       39.57      4.02 o
  -5  -1   5      219.77      241.56     10.89 o
  -4  -1   5       87.59       94.27      6.19 o
  -3  -1   5       29.37       36.76      3.03 o
  -2  -1   5       11.68        8.96      1.20 o
  -1  -1   5      898.42      904.83     13.86 o
   0  -1   5       37.11       33.24      1.61 o
   1  -1   5     2023.46     2131.69     15.99 o
   2  -1   5      340.05      381.81      7.55 o
   3  -1   5        2.96        1.46      0.84 o
   4  -1   5        3.04        1.90      1.01 o
   5  -1   5       39.80       51.17      3.75 o
   6  -1   5      213.69      227.09      9.20 o
   7  -1   5       31.76       30.85      3.74 o
  -8   0   5        4.41        6.87      2.46 o
  -7   0   5      198.91      217.38      9.47 o
  -6   0   5        0.59        1.12      2.82 o
  -5   0   5       15.33       17.07      3.02 o
  -4   0   5        7.44        4.83      1.62 o
  -3   0   5       71.44       69.56      4.03 o
  -2   0   5       20.42       17.13      1.79 o
  -1   0   5     1324.50     1350.10     14.89 o
   0   0   5       98.04       82.74      3.55 o
   1   0   5        2.08        0.88      1.06 o
   2   0   5      199.83      205.84      5.12 o
   3   0   5       67.45       69.26      4.80 o
   4   0   5        1.21       -0.24      0.97 o
   5   0   5      446.52      450.75     17.94 o
   6   0   5       66.72       70.22      5.25 o
   7   0   5       89.97       98.29      7.76 o
  -8   1   5       17.48       16.36      3.53 o
  -7   1   5      274.84      261.89     14.93 o
  -6   1   5        8.63        7.85      2.36 o
  -5   1   5      316.77      329.55     12.14 o
  -4   1   5        0.51        0.31      1.09 o
  -3   1   5        1.19        1.52      0.92 o
  -2   1   5      144.75      135.21      3.97 o
  -1   1   5     3504.31     3622.40     25.91 o
   0   1   5       22.80       28.36      2.54 o
   1   1   5      380.55      405.84      7.49 o
   2   1   5        6.20        4.59      0.74 o
   3   1   5      245.29      242.91      7.25 o
   4   1   5      213.39      215.56      7.59 o
   5   1   5       13.53       10.05      2.00 o
   6   1   5       68.82       57.46      5.33 o
  -8   2   5        8.36        9.27      2.68 o
  -7   2   5       91.88      100.38      7.70 o
  -6   2   5       39.52       43.97      4.83 o
  -5   2   5        1.67        0.48      1.33 o
  -4   2   5       52.61       48.04      3.70 o
  -3   2   5       12.63       11.46      1.43 o
  -2   2   5      461.91      445.55      7.98 o
  -1   2   5      465.66      426.41      5.92 o
   0   2   5       34.90       45.71      2.64 o
   1   2   5       72.95       67.20      2.42 o
   2   2   5      193.90      192.12      5.95 o
   3   2   5      374.68      370.47      9.97 o
   4   2   5       14.68       14.96      2.26 o
   5   2   5      137.61      128.91      6.60 o
   6   2   5       86.85       76.73      6.41 o
  -8   3   5        0.57       -1.32      1.84 o
  -7   3   5       36.67       35.28      4.63 o
  -6   3   5        0.08       -1.70      1.70 o
  -5   3   5        4.12        2.23      1.87 o
  -4   3   5      720.76      734.76     15.81 o
  -3   3   5      875.32      856.53     14.21 o
  -2   3   5        0.69       -0.21      0.42 o
  -1   3   5     1011.60      932.01     36.18 o
   0   3   5        1.47       -0.31      0.61 o
   1   3   5      256.43      257.99      6.09 o
   2   3   5       30.70       25.15      1.90 o
   3   3   5        4.70        3.19      1.33 o
   4   3   5       27.86       31.13      2.92 o
   5   3   5        5.77        4.14      2.30 o
  -8   4   5       23.48       17.19      5.42 o
  -7   4   5       11.98        7.18      1.87 o
  -6   4   5      126.88      138.33      8.47 o
  -5   4   5      147.28      153.35      8.22 o
  -4   4   5      880.84      893.41     16.71 o
  -3   4   5      671.73      634.86     20.69 o
  -2   4   5        3.78        1.50      0.99 o
  -1   4   5       73.53       64.81      2.75 o
   0   4   5        1.08        0.75      0.86 o
   1   4   5      391.41      390.33      9.05 o
   2   4   5       50.59       52.27      3.21 o
   3   4   5      218.77      210.31      6.84 o
   4   4   5       93.18       96.49      5.38 o
   5   4   5       45.39       39.53      3.69 o
  -8   5   5       25.41       13.41      3.15 o
  -7   5   5       13.12       12.74      2.45 o
  -6   5   5      151.85      152.86      9.85 o
  -5   5   5       99.06       88.61      6.46 o
  -4   5   5      682.72      692.53     16.53 o
  -3   5   5      170.65      178.74      7.42 o
  -2   5   5       12.65       11.26      1.66 o
  -1   5   5      166.12      151.51     10.46 o
   0   5   5       54.98       52.03      3.83 o
   1   5   5        2.54        1.73      1.01 o
   2   5   5      870.91      895.67     15.93 o
   3   5   5       29.06       25.53      2.26 o
   4   5   5       80.73       85.49      4.84 o
  -8   6   5       17.09       13.51      4.39 o
  -7   6   5       10.99        9.50      2.26 o
  -6   6   5       55.60       59.00      4.99 o
  -5   6   5        4.78        4.59      2.02 o
  -4   6   5      302.95      325.48     11.27 o
  -3   6   5       12.56       10.85      1.85 o
  -2   6   5       84.75       82.46      4.23 o
  -1   6   5       53.89       59.36      4.74 o
   0   6   5       61.64       54.64      4.18 o
   1   6   5        0.84       -0.72      1.11 o
   2   6   5      384.30      386.92      9.55 o
   3   6   5        1.23       -1.02      1.02 o
  -8   7   5        1.95        0.58      1.56 o
  -7   7   5        1.10        3.00      1.45 o
  -6   7   5       71.85       74.86      5.66 o
  -5   7   5        1.87       -0.18      1.88 o
  -4   7   5      108.07       97.44      5.56 o
  -3   7   5        4.28        4.03      1.38 o
  -2   7   5        4.34        2.03      1.31 o
  -1   7   5       48.15       54.12      3.81 o
   0   7   5      181.40      179.15      7.42 o
   1   7   5        0.02       -0.89      1.50 o
   2   7   5      129.02      127.41      7.76 o
   3   7   5        1.08       -0.73      1.62 o
  -7   8   5        0.23       -1.52      1.52 o
  -6   8   5       11.54       12.90      2.49 o
  -5   8   5       33.97       42.79      4.30 o
  -4   8   5        3.68        1.83      1.19 o
  -3   8   5        2.40        1.23      0.99 o
  -2   8   5        1.64        0.72      1.22 o
  -1   8   5        0.07       -1.06      1.24 o
   0   8   5       22.53       22.77      2.70 o
   1   8   5        3.41        2.12      1.07 o
   2   8   5       24.92       29.26      3.22 o
  -6   9   5       68.64       70.36      5.87 o
  -5   9   5       78.76       77.54      5.96 o
  -4   9   5        6.90        6.88      1.56 o
  -3   9   5        0.60        0.18      0.99 o
  -2   9   5       26.02       23.18      2.73 o
  -1   9   5        0.06       -1.14      1.97 o
   0   9   5       83.68       85.98      6.35 o
  -5  10   5       27.41       24.16      4.54 o
  -4  10   5        0.56       -0.88      1.33 o
  -3  10   5        0.01        0.53      1.18 o
  -2  10   5        1.57        2.59      1.84 o
  -1  10   5       11.67        9.36      2.38 o
   2 -11   6        0.07       -1.23      1.23 o
   3 -11   6        0.28       -0.55      1.93 o
  -1 -10   6        0.86        0.94      1.33 o
   0 -10   6       15.17        9.70      2.27 o
   1 -10   6        6.64        3.65      1.59 o
   2 -10   6       48.21       45.03      4.61 o
   3 -10   6       39.99       37.91      4.24 o
   4 -10   6       51.86       61.16      5.22 o
   5 -10   6        0.65        0.14      1.23 o
  -2  -9   6       14.57        9.56      2.36 o
  -1  -9   6        0.74        1.16      2.26 o
   0  -9   6        0.01       -0.19      1.37 o
   1  -9   6        0.45        1.58      1.42 o
   2  -9   6        8.15       12.33      2.31 o
   3  -9   6       65.72       69.25      4.46 o
   4  -9   6        4.63        4.06      2.16 o
   5  -9   6       11.95       13.54      2.79 o
   6  -9   6       14.29       11.87      3.58 o
  -3  -8   6       48.34       48.44      7.61 o
  -2  -8   6        0.36       -0.22      2.29 o
  -1  -8   6       24.77       27.80      3.52 o
   0  -8   6       79.86       78.88      5.55 o
   1  -8   6       63.30       53.40      5.16 o
   2  -8   6       71.16       79.92      4.46 o
   3  -8   6       27.92       27.12      2.72 o
   4  -8   6       29.96       29.57      3.05 o
   5  -8   6       12.88       10.27      2.19 o
   6  -8   6       11.41        9.72      3.09 o
  -4  -7   6        1.40       -2.08      2.81 o
  -3  -7   6       48.91       48.00      7.17 o
  -2  -7   6        0.94       -0.74      1.36 o
  -1  -7   6       31.05       25.28      2.69 o
   0  -7   6       11.56       14.26      1.69 o
   1  -7   6        0.21        0.40      0.59 o
   2  -7   6       55.19       68.35      3.13 o
   3  -7   6      106.69      108.26      4.17 o
   4  -7   6      141.27      148.29      5.35 o
   5  -7   6      144.81      151.25      6.44 o
   6  -7   6        6.13        5.16      3.34 o
   7  -7   6       13.09        9.50      4.55 o
  -5  -6   6        9.76       19.08      5.13 o
  -4  -6   6        0.09       -1.76      2.01 o
  -3  -6   6        0.04       -1.59      2.20 o
  -2  -6   6       70.27       76.90      5.44 o
  -1  -6   6       80.74       73.86      3.45 o
   0  -6   6      251.97      255.99      5.21 o
   1  -6   6        3.88        1.54      0.52 o
   2  -6   6       40.87       38.10      2.11 o
   3  -6   6       64.26       60.44      2.89 o
   4  -6   6       42.76       43.58      2.83 o
   5  -6   6       15.22       13.41      2.86 o
   6  -6   6        2.26        2.16      1.29 o
   7  -6   6       26.36       25.03      4.03 o
  -5  -5   6        1.12       -0.76      1.77 o
  -4  -5   6        0.70        0.31      1.18 o
  -3  -5   6        0.35        0.89      1.27 o
  -2  -5   6       94.44       93.65      3.62 o
  -1  -5   6        0.69        0.81      0.48 o
   0  -5   6      306.90      264.01     12.06 o
   1  -5   6       39.32       33.97      1.61 o
   2  -5   6      148.25      141.58      5.21 o
   3  -5   6      611.69      601.97     10.87 o
   4  -5   6        5.07        3.31      0.95 o
   5  -5   6        0.70        3.52      1.31 o
   6  -5   6       19.41       18.27      2.73 o
   7  -5   6       15.02       12.05      2.67 o
  -6  -4   6        0.02       -1.01      1.46 o
  -5  -4   6        2.06        2.57      1.48 o
  -4  -4   6       10.97       13.03      2.34 o
  -3  -4   6        3.10        3.16      1.27 o
  -2  -4   6      122.41      124.35      4.10 o
  -1  -4   6      215.80      209.08      4.75 o
   0  -4   6      560.37      563.45      8.83 o
   1  -4   6      346.18      343.12      6.19 o
   2  -4   6       39.79       41.17      2.30 o
   3  -4   6       56.70       58.15      2.82 o
   4  -4   6        7.40        3.66      0.88 o
   5  -4   6       24.39       21.91      2.64 o
   6  -4   6      278.66      292.79     10.60 o
   7  -4   6       34.40       31.75      4.58 o
  -6  -3   6       36.86       31.33      3.98 o
  -5  -3   6       12.40        8.76      2.05 o
  -4  -3   6       23.72       16.42      2.94 o
  -3  -3   6       14.08       16.21      1.69 o
  -2  -3   6      152.70      152.36      4.97 o
  -1  -3   6       22.05       19.80      1.47 o
   0  -3   6      642.54      632.58      9.22 o
   1  -3   6      127.89      133.12      4.50 o
   2  -3   6        5.53        6.19      0.82 o
   3  -3   6        1.09        3.13      0.89 o
   4  -3   6      135.04      131.76      4.85 o
   5  -3   6        0.78       -1.00      1.01 o
   6  -3   6      306.06      310.01     10.98 o
   7  -3   6       70.03       78.73      7.03 o
  -7  -2   6       55.32       48.97      5.03 o
  -6  -2   6       23.65       25.68      3.40 o
  -5  -2   6        2.31        3.71      2.01 o
  -4  -2   6        1.50        0.54      0.82 o
  -3  -2   6       32.76       36.31      2.55 o
  -2  -2   6      396.20      400.73      7.63 o
  -1  -2   6      366.07      377.17      6.90 o
   0  -2   6      726.10      746.94     15.90 o
   1  -2   6        9.32       13.53      1.44 o
   2  -2   6       24.03       25.56      1.62 o
   3  -2   6       62.58       53.20      2.73 o
   4  -2   6      467.14      445.95     17.10 o
   5  -2   6       46.54       36.48      3.95 o
   6  -2   6      306.56      290.53     11.99 o
   7  -2   6       40.89       39.17      5.07 o
  -7  -1   6       23.03       19.30      3.18 o
  -6  -1   6        1.19       -1.79      1.79 o
  -5  -1   6        6.10        2.41      2.08 o
  -4  -1   6        6.86        8.98      1.90 o
  -3  -1   6       50.96       55.14      3.88 o
  -2  -1   6      712.02      704.37     10.23 o
  -1  -1   6       63.64       63.40      2.34 o
   0  -1   6      212.86      214.54      4.88 o
   1  -1   6       31.48       41.30      1.98 o
   2  -1   6       49.62       43.80      2.12 o
   3  -1   6       95.59      102.05      4.19 o
   4  -1   6      319.09      307.94      9.02 o
   5  -1   6        7.59        4.79      1.73 o
   6  -1   6      297.69      261.81     14.24 o
  -7   0   6        0.23        2.32      2.42 o
  -6   0   6       27.19       28.07      4.18 o
  -5   0   6      119.37      127.73      7.96 o
  -4   0   6      149.40      166.41      7.27 o
  -3   0   6       21.86       16.77      2.18 o
  -2   0   6      435.58      434.78      8.54 o
  -1   0   6       52.45       37.00      1.97 o
   0   0   6      107.97      124.50      4.41 o
   1   0   6       20.35       24.17      2.35 o
   2   0   6       86.43       82.62      5.81 o
   3   0   6       10.17        8.04      1.26 o
   4   0   6      280.71      299.35     12.93 o
   5   0   6        7.10        8.64      2.10 o
   6   0   6       89.48       78.42      7.87 o
  -8   1   6        3.27        1.03      1.76 o
  -7   1   6        5.19        3.03      4.00 o
  -6   1   6      104.05      103.65      7.61 o
  -5   1   6       35.37       39.11      4.48 o
  -4   1   6      445.69      443.60     12.12 o
  -3   1   6      277.80      298.18      7.50 o
  -2   1   6        0.30       -0.20      0.53 o
  -1   1   6      709.34      685.76     21.65 o
   0   1   6       74.40       85.32      5.14 o
   1   1   6       76.99       66.95      4.55 o
   2   1   6      279.92      294.16      7.36 o
   3   1   6      277.29      294.39      9.18 o
   4   1   6      497.96      490.86     19.15 o
   5   1   6       11.94       12.10      2.67 o
   6   1   6        2.96        1.07      1.26 o
  -8   2   6        0.24       -0.91      3.01 o
  -7   2   6       22.59       24.87      4.19 o
  -6   2   6      189.38      191.22     12.18 o
  -5   2   6       12.73       12.43      2.23 o
  -4   2   6      637.31      659.33     14.59 o
  -3   2   6       46.21       41.05      3.40 o
  -2   2   6       10.28        7.41      0.88 o
  -1   2   6        5.42        4.02      0.60 o
   0   2   6       24.81       25.62      2.03 o
   1   2   6      138.38      140.32      4.86 o
   2   2   6      683.97      641.16     28.38 o
   3   2   6      266.83      273.79      8.13 o
   4   2   6      107.56      118.20      5.68 o
   5   2   6       62.05       59.53      4.86 o
  -8   3   6        4.00        2.97      1.87 o
  -7   3   6       20.57       19.29      3.71 o
  -6   3   6      141.89      145.92      9.07 o
  -5   3   6       57.19       54.49      4.46 o
  -4   3   6      577.81      572.74     12.47 o
  -3   3   6      214.14      244.22      6.21 o
  -2   3   6       10.22        9.46      1.36 o
  -1   3   6      142.88      150.47      6.45 o
   0   3   6      471.89      416.01     25.13 o
   1   3   6     1010.27      971.53     20.28 o
   2   3   6     1404.47     1447.71     22.25 o
   3   3   6       19.46       17.71      2.26 o
   4   3   6        0.08       -0.54      1.29 o
   5   3   6       29.89       23.39      3.19 o
  -8   4   6        2.23        3.33      1.93 o
  -7   4   6       11.26       13.08      3.10 o
  -6   4   6      146.09      159.96      9.51 o
  -5   4   6      184.57      197.83      8.48 o
  -4   4   6      296.05      278.73     11.05 o
  -3   4   6       28.56       28.95      3.38 o
  -2   4   6        0.76        1.36      0.83 o
  -1   4   6        0.26        0.33      0.55 o
   0   4   6      216.32      211.48      7.27 o
   1   4   6        9.21        8.16      1.54 o
   2   4   6       77.17       70.44      4.71 o
   3   4   6       11.76       10.25      1.82 o
   4   4   6        6.53        5.18      1.47 o
  -8   5   6        3.76        1.14      1.89 o
  -7   5   6       25.17       26.37      3.46 o
  -6   5   6      233.46      247.16     11.81 o
  -5   5   6       12.74       12.33      2.31 o
  -4   5   6        6.05        6.12      1.86 o
  -3   5   6        3.04        4.87      1.39 o
  -2   5   6        6.25        7.31      1.42 o
  -1   5   6      136.34      141.73      5.57 o
   0   5   6      728.91      776.84     18.13 o
   1   5   6      236.71      227.26      7.71 o
   2   5   6        2.72        2.49      1.15 o
   3   5   6        6.54        4.71      1.95 o
   4   5   6        2.09        3.76      1.40 o
  -8   6   6       40.76       36.36      4.89 o
  -7   6   6        2.70        2.60      1.56 o
  -6   6   6      120.13      124.89      8.60 o
  -5   6   6       40.98       35.41      3.72 o
  -4   6   6       41.76       34.75      3.95 o
  -3   6   6       92.04       94.62      5.87 o
  -2   6   6       21.57       16.53      2.20 o
  -1   6   6       20.89       19.83      2.98 o
   0   6   6      186.29      194.77      8.30 o
   1   6   6       11.54       10.01      1.78 o
   2   6   6        9.37        7.73      1.72 o
   3   6   6        0.54        0.49      1.23 o
  -7   7   6        2.87        0.81      1.39 o
  -6   7   6       31.61       32.66      3.52 o
  -5   7   6       41.70       39.18      3.59 o
  -4   7   6       12.33       13.19      2.97 o
  -3   7   6       87.93       77.97      4.95 o
  -2   7   6       78.82       83.43      5.00 o
  -1   7   6      163.75      157.85      7.52 o
   0   7   6      304.75      327.22     11.36 o
   1   7   6        0.89        1.03      0.94 o
   2   7   6       11.02       12.27      1.94 o
  -7   8   6        1.02        0.62      2.08 o
  -6   8   6        0.57       -1.23      1.37 o
  -5   8   6        3.97        2.33      1.29 o
  -4   8   6       32.04       35.36      3.69 o
  -3   8   6       67.83       68.78      4.47 o
  -2   8   6       12.88       13.00      2.41 o
  -1   8   6       19.46       22.09      2.77 o
   0   8   6       38.07       33.58      3.69 o
   1   8   6        0.66        0.18      0.90 o
  -6   9   6        6.09        3.77      1.73 o
  -5   9   6        4.32        2.84      1.31 o
  -4   9   6       17.82       15.94      4.69 o
  -3   9   6       37.97       34.55      3.34 o
  -2   9   6       36.84       40.20      3.32 o
  -1   9   6        2.02        3.74      1.68 o
   0   9   6        3.35        4.13      1.43 o
  -3  10   6       18.09       12.87      2.55 o
   0 -10   7        5.42        4.47      1.79 o
   1 -10   7        4.48        1.95      2.26 o
   2 -10   7       44.62       43.79      4.56 o
   3 -10   7        2.68        1.87      1.49 o
   4 -10   7        0.64       -0.31      1.11 o
  -1  -9   7        5.75        6.97      2.45 o
   0  -9   7        7.93       13.25      2.60 o
   1  -9   7       31.70       29.65      3.63 o
   2  -9   7       10.81       16.85      2.81 o
   3  -9   7        7.82        7.57      1.94 o
   4  -9   7        5.31        7.59      1.87 o
   5  -9   7        0.06        0.06      1.29 o
  -3  -8   7        0.31        1.71      1.76 o
  -2  -8   7       52.77       58.92      6.41 o
  -1  -8   7        0.00       -0.61      1.97 o
   0  -8   7      149.24      141.09      7.77 o
   1  -8   7       28.49       28.33      3.40 o
   2  -8   7        0.28        1.45      1.01 o
   3  -8   7        3.07        2.10      1.07 o
   4  -8   7       52.04       49.31      3.45 o
   5  -8   7      105.92      116.12      6.89 o
   6  -8   7        8.30        5.29      3.41 o
  -4  -7   7        0.08       -0.06      2.15 o
  -3  -7   7        1.22        1.50      1.32 o
  -2  -7   7       39.39       55.62      5.06 o
  -1  -7   7        4.59        3.38      1.56 o
   0  -7   7       57.21       60.47      3.65 o
   1  -7   7      150.62      142.58      4.47 o
   2  -7   7        6.23        3.86      0.89 o
   3  -7   7       38.18       35.01      2.40 o
   4  -7   7       62.65       57.66      3.75 o
   5  -7   7       21.28       22.56      2.95 o
   6  -7   7       48.34       45.23      4.38 o
  -4  -6   7       25.76       30.11      4.61 o
  -3  -6   7        1.77        0.40      1.96 o
  -2  -6   7      389.46      383.02     12.53 o
  -1  -6   7       48.73       42.17      2.59 o
   0  -6   7      132.97      122.14      4.36 o
   1  -6   7       10.38        6.92      0.94 o
   2  -6   7      134.21      130.20      4.11 o
   3  -6   7      142.32      137.03      6.99 o
   4  -6   7       48.67       50.64      3.97 o
   5  -6   7        1.24        1.67      1.08 o
   6  -6   7       85.00       89.66      6.97 o
  -5  -5   7        3.86        2.85      1.97 o
  -4  -5   7        4.94        6.09      2.92 o
  -3  -5   7       52.28       58.65      6.49 o
  -2  -5   7      301.28      287.30      9.66 o
  -1  -5   7        5.08        4.73      0.88 o
   0  -5   7      150.09      153.79      4.17 o
   1  -5   7        5.52        3.66      0.83 o
   2  -5   7      357.38      351.94     10.78 o
   3  -5   7        2.23        1.65      0.86 o
   4  -5   7      459.38      448.48     14.05 o
   5  -5   7        0.02       -1.25      1.25 o
   6  -5   7       41.83       39.54      4.60 o
  -6  -4   7        0.65       -0.70      2.17 o
  -5  -4   7       94.56       95.31      7.25 o
  -4  -4   7       87.76       76.15      7.72 o
  -3  -4   7       24.55       21.00      1.98 o
  -2  -4   7      602.11      600.56     11.83 o
  -1  -4   7       10.64       10.85      1.60 o
   0  -4   7       37.37       37.35      2.32 o
   1  -4   7      274.32      296.83      6.57 o
   2  -4   7        0.02       -0.46      0.71 o
   3  -4   7       38.79       42.78      2.63 o
   4  -4   7      246.78      246.21      6.53 o
   5  -4   7       13.43       12.57      2.10 o
   6  -4   7      172.59      172.83     12.00 o
  -6  -3   7        1.71       -2.03      2.03 o
  -5  -3   7      121.40      121.77      8.65 o
  -4  -3   7       89.24      100.37      7.23 o
  -3  -3   7       44.54       46.25      3.74 o
  -2  -3   7      191.18      186.88      7.13 o
  -1  -3   7      130.49      129.60      4.33 o
   0  -3   7      182.11      183.87      4.99 o
   1  -3   7       12.79       12.44      1.27 o
   2  -3   7       53.61       52.57      2.65 o
   3  -3   7      110.18      112.23      4.20 o
   4  -3   7      233.04      239.29      8.83 o
   5  -3   7      143.50      128.05      6.44 o
   6  -3   7       74.87       71.81     12.08 o
  -6  -2   7       32.65       27.97      4.53 o
  -5  -2   7       64.80       82.89      6.96 o
  -4  -2   7      131.52      125.43      6.04 o
  -3  -2   7       45.94       42.72      2.82 o
  -2  -2   7        0.03       -0.43      0.65 o
  -1  -2   7      152.78      171.83      4.78 o
   0  -2   7       32.53       34.27      2.00 o
   1  -2   7      512.29      550.70     10.75 o
   2  -2   7       69.66       73.02      2.80 o
   3  -2   7      180.08      169.63      6.55 o
   4  -2   7      444.11      458.05     15.95 o
   5  -2   7       27.67       22.91      3.37 o
   6  -2   7       19.62       20.83      8.28 o
  -7  -1   7       16.86       15.55      4.03 o
  -6  -1   7       59.99       56.50      6.04 o
  -5  -1   7       22.60       26.64      3.93 o
  -4  -1   7       72.72       93.96      5.79 o
  -3  -1   7        0.79        0.88      0.81 o
  -2  -1   7       41.96       47.11      2.59 o
  -1  -1   7      107.28       95.71      3.76 o
   0  -1   7       10.49       11.18      1.18 o
   1  -1   7      636.83      698.38     10.73 o
   2  -1   7      414.87      387.94     24.49 o
   3  -1   7       85.44       68.68      4.39 o
   4  -1   7      122.43      130.17      6.62 o
   5  -1   7        1.52        1.26      1.35 o
   6  -1   7        0.30       -0.05      2.76 o
  -7   0   7       27.86       24.12      4.37 o
  -6   0   7       67.31       69.98      6.59 o
  -5   0   7       95.46      107.33      7.63 o
  -4   0   7       50.15       54.76      4.36 o
  -3   0   7       16.55       18.26      2.03 o
  -2   0   7        7.02        6.02      1.18 o
  -1   0   7      203.44      193.38      7.03 o
   0   0   7      102.08      113.24      4.60 o
   1   0   7      836.86      844.38     15.47 o
   2   0   7      407.55      435.42     11.45 o
   3   0   7        8.55        8.93      1.60 o
   4   0   7        8.15        8.43      1.86 o
   5   0   7        6.50        3.93      1.57 o
   6   0   7        7.92        5.59      2.51 o
  -7   1   7        2.40       -0.83      1.86 o
  -6   1   7       55.62       64.01      6.29 o
  -5   1   7      126.59      122.55      6.87 o
  -4   1   7        1.90        3.44      1.27 o
  -3   1   7        1.24        0.90      0.75 o
  -2   1   7        2.72        2.86      0.80 o
  -1   1   7        1.12        1.06      0.87 o
   0   1   7       48.71       61.46      4.48 o
   1   1   7      710.62      726.98     14.57 o
   2   1   7        0.07        1.91      0.88 o
   3   1   7      138.54      142.57      5.80 o
   4   1   7        7.73        5.72      1.70 o
   5   1   7        0.47        0.83      1.21 o
  -7   2   7       73.29       76.17      7.22 o
  -6   2   7       89.61      106.74      8.59 o
  -5   2   7       15.87       15.30      3.09 o
  -4   2   7       35.95       32.35      2.71 o
  -3   2   7       65.86       64.11      3.43 o
  -2   2   7       90.79       96.22      3.35 o
  -1   2   7       97.01       91.66      5.59 o
   0   2   7        4.20        3.95      1.33 o
   1   2   7       93.54       81.43      5.64 o
   2   2   7      109.87       92.78      4.53 o
   3   2   7        3.55        1.99      1.14 o
   4   2   7        3.09        3.59      2.16 o
   5   2   7       20.64       23.88      3.26 o
  -7   3   7        0.15       -0.10      1.38 o
  -6   3   7       48.28       56.47      7.49 o
  -5   3   7       24.39       20.25      2.45 o
  -4   3   7      177.25      153.07      5.33 o
  -3   3   7        4.69        5.72      1.11 o
  -2   3   7       21.72       21.20      2.55 o
  -1   3   7      275.58      221.90     19.87 o
   0   3   7      142.10      150.40      5.75 o
   1   3   7      394.11      391.23     15.15 o
   2   3   7        0.09       -0.15      0.96 o
   3   3   7       29.44       26.08      3.17 o
   4   3   7        2.37        1.05      1.17 o
  -7   4   7        5.24        3.88      3.86 o
  -6   4   7       12.59       14.33      3.32 o
  -5   4   7       18.46       12.39      2.35 o
  -4   4   7        1.32       -0.89      1.15 o
  -3   4   7      128.61      119.50      6.24 o
  -2   4   7        2.88        3.33      1.16 o
  -1   4   7      105.87       87.90      3.83 o
   0   4   7      117.60      104.43     10.96 o
   1   4   7      154.99      152.71      6.76 o
   2   4   7       11.75       14.83      2.80 o
   3   4   7       35.52       31.83      3.67 o
   4   4   7        5.68        4.67      1.91 o
  -7   5   7        1.16        1.13      2.93 o
  -6   5   7        8.57        6.42      2.39 o
  -5   5   7        1.29        3.49      1.44 o
  -4   5   7        6.49        6.12      1.84 o
  -3   5   7       89.76       93.09      5.76 o
  -2   5   7       71.59       77.83      5.03 o
  -1   5   7      715.55      693.79     17.67 o
   0   5   7      352.62      378.57     11.06 o
   1   5   7       12.72       15.35      2.42 o
   2   5   7        1.80        1.33      1.28 o
   3   5   7        1.49        2.04      2.01 o
  -7   6   7       21.12       16.03      3.93 o
  -6   6   7       12.62        9.68      2.42 o
  -5   6   7      136.28      144.97      6.98 o
  -4   6   7        0.80        3.44      1.48 o
  -3   6   7       77.27       74.15      5.47 o
  -2   6   7        0.71       -0.60      1.06 o
  -1   6   7       16.30       15.77      2.78 o
   0   6   7       21.62       24.11      3.03 o
   1   6   7        2.81        2.99      1.50 o
   2   6   7        1.44        1.27      1.19 o
  -7   7   7        7.58        4.72      2.36 o
  -6   7   7        0.25       -0.86      1.31 o
  -5   7   7       54.24       48.89      4.64 o
  -4   7   7        4.15        1.77      1.64 o
  -3   7   7      239.74      239.18     11.84 o
  -2   7   7       42.80       44.43      3.80 o
  -1   7   7       59.65       54.56      7.67 o
   0   7   7        0.09        0.07      1.17 o
   1   7   7       45.83       36.53      4.54 o
  -6   8   7        3.43       -0.01      1.88 o
  -5   8   7       79.50       71.08      5.42 o
  -4   8   7        3.11        0.42      1.37 o
  -3   8   7        6.19        4.65      1.99 o
  -2   8   7        1.61        0.44      1.34 o
  -1   8   7        2.67        2.22      1.52 o
   0   8   7        3.12        2.80      1.46 o
  -5   9   7       77.75       72.88      5.42 o
  -4   9   7        6.43        6.39      2.32 o
  -3   9   7       42.90       39.74      5.01 o
  -2   9   7       28.44       26.12      4.01 o
  -1  -9   8        3.93        3.46      1.74 o
   0  -9   8        0.00        2.38      1.81 o
   1  -9   8        0.06       -1.78      1.78 o
   2  -9   8        8.02        7.08      1.89 o
   3  -9   8       29.22       34.45      4.00 o
   4  -9   8        2.85        2.35      2.45 o
  -2  -8   8       29.78       27.71      3.85 o
  -1  -8   8        0.21       -0.14      1.41 o
   0  -8   8       16.90       17.42      2.93 o
   1  -8   8        1.65        1.06      1.60 o
   2  -8   8        0.07       -0.76      0.76 o
   3  -8   8       29.54       31.95      3.30 o
   4  -8   8        5.81        9.84      2.40 o
   5  -8   8       35.33       29.87      4.10 o
  -3  -7   8       40.20       42.59      4.78 o
  -2  -7   8       29.75       36.24      4.44 o
  -1  -7   8       70.32       71.56      5.60 o
   0  -7   8       19.70       15.82      3.39 o
   1  -7   8        0.35       -0.34      0.76 o
   2  -7   8       19.85       15.94      1.71 o
   3  -7   8       10.44       14.53      1.78 o
   4  -7   8       35.20       32.00      3.47 o
   5  -7   8       38.42       47.83      4.30 o
  -4  -6   8       30.97       31.07      4.99 o
  -3  -6   8       34.53       34.98      4.10 o
  -2  -6   8      132.39      113.26      8.37 o
  -1  -6   8       46.21       40.62      2.70 o
   0  -6   8        0.60       -0.21      0.64 o
   1  -6   8       37.43       33.17      2.21 o
   2  -6   8       86.10       85.71      3.73 o
   3  -6   8      287.40      273.09      7.35 o
   4  -6   8       81.25       80.63      6.39 o
   5  -6   8       29.55       34.68      4.25 o
  -5  -5   8       40.55       39.87      5.46 o
  -4  -5   8        0.10       -1.54      1.71 o
  -3  -5   8       91.49       95.72      7.55 o
  -2  -5   8        3.84        5.06      1.03 o
  -1  -5   8       24.30       24.12      2.06 o
   0  -5   8        0.09        1.30      1.00 o
   1  -5   8       22.96       28.77      2.09 o
   2  -5   8      110.38      103.67      4.31 o
   3  -5   8      222.53      234.01      8.52 o
   4  -5   8      131.71      123.42      5.53 o
   5  -5   8       14.85       12.44      2.58 o
   6  -5   8       27.96       20.71      3.63 o
  -5  -4   8       43.70       47.83      5.96 o
  -4  -4   8       37.50       37.94      4.68 o
  -3  -4   8       12.16        7.76      1.72 o
  -2  -4   8       14.67       12.37      1.49 o
  -1  -4   8      225.12      216.37      5.57 o
   0  -4   8      452.33      454.99     11.23 o
   1  -4   8     1006.45     1026.97     20.32 o
   2  -4   8      105.69      109.02      4.45 o
   3  -4   8       51.00       53.76      3.11 o
   4  -4   8       94.72      104.35      5.96 o
   5  -4   8        8.81        7.65      1.98 o
   6  -4   8       29.61       18.26      3.36 o
  -6  -3   8       16.86        8.05      2.31 o
  -5  -3   8      125.81      131.21      9.18 o
  -4  -3   8        0.06        1.71      1.43 o
  -3  -3   8        4.68        3.90      1.11 o
  -2  -3   8       21.23       19.11      1.72 o
  -1  -3   8       84.50       81.21      3.63 o
   0  -3   8       40.02       41.58      2.47 o
   1  -3   8      611.06      661.69     13.44 o
   2  -3   8      412.60      415.51     13.37 o
   3  -3   8       31.93       33.97      2.81 o
   4  -3   8       31.61       25.22      3.08 o
   5  -3   8       18.45       15.90      2.71 o
   6  -3   8       62.94       51.06      5.71 o
  -6  -2   8        0.02        3.49      1.95 o
  -5  -2   8       70.23       67.32      6.38 o
  -4  -2   8        0.37        0.78      0.93 o
  -3  -2   8        0.40        0.60      0.87 o
  -2  -2   8      215.72      215.71      5.67 o
  -1  -2   8      581.07      564.61     13.19 o
   0  -2   8      151.86      146.25      5.59 o
   1  -2   8      634.83      673.40     11.52 o
   2  -2   8        0.60        0.49      0.96 o
   3  -2   8        9.46       10.42      1.74 o
   4  -2   8        4.66        3.11      1.36 o
   5  -2   8       36.50       42.68      4.26 o
  -6  -1   8        0.98        0.50      1.74 o
  -5  -1   8       15.73       16.81      2.57 o
  -4  -1   8       80.90       82.18      4.21 o
  -3  -1   8        2.01        3.30      0.92 o
  -2  -1   8        0.52        0.63      0.74 o
  -1  -1   8      180.40      186.40      6.57 o
   0  -1   8       35.92       36.70      2.88 o
   1  -1   8      274.53      290.22      8.25 o
   2  -1   8      244.66      245.58      7.80 o
   3  -1   8       57.14       52.59      4.36 o
   4  -1   8       37.34       34.36      3.62 o
   5  -1   8       97.79      109.96      6.90 o
  -7   0   8       18.39       19.07      3.87 o
  -6   0   8        1.53        2.83      2.01 o
  -5   0   8       70.95       77.83      7.09 o
  -4   0   8      305.93      319.51      9.50 o
  -3   0   8       14.05       12.77      1.51 o
  -2   0   8       81.01       70.52      5.91 o
  -1   0   8      613.33      635.13     12.13 o
   0   0   8       37.97       33.60      2.69 o
   1   0   8        1.31        0.43      1.04 o
   2   0   8      117.88      129.27      6.44 o
   3   0   8        7.82        3.80      1.35 o
   4   0   8       46.97       47.18      4.36 o
   5   0   8      132.39      134.08      7.72 o
  -7   1   8        2.81        0.04      1.52 o
  -6   1   8        0.02       -1.38      1.74 o
  -5   1   8       24.29       23.41      3.39 o
  -4   1   8      129.71      126.61      5.82 o
  -3   1   8       19.05       19.28      2.43 o
  -2   1   8       12.23        9.71      1.50 o
  -1   1   8      342.90      375.77      9.23 o
   0   1   8        8.87       10.62      2.15 o
   1   1   8      143.72      151.05      7.87 o
   2   1   8      114.34      119.71      6.33 o
   3   1   8       27.18       27.70      3.27 o
   4   1   8       63.00       65.32      5.75 o
   5   1   8      170.02      175.30     10.38 o
  -7   2   8        8.08        6.32      2.46 o
  -6   2   8        0.27       -1.17      2.02 o
  -5   2   8        2.10        2.02      1.34 o
  -4   2   8       16.66       16.16      1.96 o
  -3   2   8      202.98      208.47      6.59 o
  -2   2   8       43.85       45.88      2.79 o
  -1   2   8      114.42      116.37      6.75 o
   0   2   8       50.76       58.66      4.93 o
   1   2   8      258.71      264.97     13.13 o
   2   2   8       84.71       81.09      5.46 o
   3   2   8       22.89       25.28      3.27 o
   4   2   8       55.92       57.38      5.09 o
  -7   3   8        7.21        7.43      2.47 o
  -6   3   8        0.89        2.37      2.00 o
  -5   3   8       38.53       44.78      4.40 o
  -4   3   8       20.06       19.98      2.18 o
  -3   3   8       73.61       82.95      4.05 o
  -2   3   8       38.34       43.49      3.30 o
  -1   3   8       16.79       20.85      3.01 o
   0   3   8        7.02        3.70      1.80 o
   1   3   8       11.46       13.89      2.85 o
   2   3   8       15.08       16.61      2.98 o
   3   3   8       32.72       37.88      4.18 o
   4   3   8        6.30        1.95      1.77 o
  -7   4   8        0.21        0.75      1.92 o
  -6   4   8       29.03       29.77      4.37 o
  -5   4   8      284.78      291.71      9.96 o
  -4   4   8        1.01        1.51      1.11 o
  -3   4   8       72.98       80.07      5.35 o
  -2   4   8        6.34        8.14      3.61 o
  -1   4   8       55.66       43.83      4.43 o
   0   4   8       94.98       90.60      6.55 o
   1   4   8       92.35       94.23      8.61 o
   2   4   8        8.05        4.92      1.91 o
   3   4   8       44.61       46.23      5.31 o
  -7   5   8        4.97       -1.01      2.23 o
  -6   5   8       96.90       92.58      6.02 o
  -5   5   8      123.56      130.51      6.85 o
  -4   5   8        8.48        7.62      1.75 o
  -3   5   8       51.07       57.70      4.64 o
  -2   5   8       20.38       18.29      3.96 o
  -1   5   8      118.90      136.80      9.00 o
   0   5   8       10.99        9.28      2.44 o
   1   5   8       51.82       46.59      5.02 o
   2   5   8       20.38       12.96      2.88 o
  -6   6   8       20.12       18.38      2.84 o
  -5   6   8      136.54      135.93      7.05 o
  -4   6   8       11.71       11.97      2.46 o
  -3   6   8       15.82       13.67      3.55 o
  -2   6   8        1.02        1.14      1.71 o
  -1   6   8        2.53        1.75      1.91 o
   0   6   8        2.75        2.21      2.12 o
   1   6   8       47.78       44.27      5.58 o
  -6   7   8        2.50        0.72      1.46 o
  -5   7   8       57.36       59.87      5.25 o
  -4   7   8        0.42        3.63      2.42 o
  -3   7   8      113.67      131.44     10.41 o
  -2   7   8        1.06        2.69      2.06 o
  -1   7   8       68.82       66.44      7.52 o
   0   7   8       58.50       57.38      5.81 o
  -5   8   8        2.77        6.58      3.11 o
  -4   8   8       38.78       34.42      8.43 o
  -3   8   8       16.18       18.91      5.38 o
  -2   8   8       34.55       31.34      5.22 o
  -1   8   8       27.76       24.06      4.72 o
  -1  -8   9        0.82        2.92      1.55 o
   0  -8   9       24.43       27.18      4.03 o
   1  -8   9        5.32        3.29      1.15 o
   2  -8   9        7.64        7.87      1.73 o
   3  -8   9       39.58       39.26      3.99 o
  -2  -7   9       49.10       44.72      4.83 o
  -1  -7   9       37.08       34.44      4.10 o
   0  -7   9       38.60       41.47      3.91 o
   1  -7   9       71.57       76.19      5.83 o
   2  -7   9       13.38       10.72      1.89 o
   3  -7   9        4.64       10.16      2.06 o
   4  -7   9       20.76       22.33      3.47 o
  -3  -6   9        0.38        1.60      2.87 o
  -2  -6   9       36.68       36.73      5.93 o
  -1  -6   9       39.59       36.26      3.15 o
   0  -6   9       16.81       14.81      2.02 o
   1  -6   9      106.85       92.16      4.90 o
   2  -6   9        9.68        5.38      1.52 o
   3  -6   9        2.51        0.59      1.06 o
   4  -6   9       11.96       12.66      2.74 o
   5  -6   9        9.82       13.27      3.07 o
  -4  -5   9       33.21       31.94      4.89 o
  -3  -5   9       29.06       26.69      3.05 o
  -2  -5   9       26.46       22.20      3.54 o
  -1  -5   9       34.40       38.10      2.76 o
   0  -5   9        0.01       -0.38      0.88 o
   1  -5   9       25.23       31.01      2.55 o
   2  -5   9        9.41        9.28      1.45 o
   3  -5   9       17.94       19.10      2.24 o
   4  -5   9       31.97       30.83      3.91 o
   5  -5   9        1.87        1.74      1.24 o
  -5  -4   9        0.89        3.70      2.07 o
  -4  -4   9       33.72       33.59      4.88 o
  -3  -4   9       27.70       26.06      2.90 o
  -2  -4   9       47.37       46.87      2.85 o
  -1  -4   9      125.50      120.47      4.40 o
   0  -4   9      382.20      387.54     11.63 o
   1  -4   9      134.71      133.95      5.68 o
   2  -4   9       55.32       57.61      3.50 o
   3  -4   9        7.94        5.76      1.36 o
   4  -4   9        0.12       -0.27      1.63 o
   5  -4   9        0.03       -0.32      1.18 o
  -5  -3   9        6.03        5.20      1.98 o
  -4  -3   9      127.96      126.12      6.55 o
  -3  -3   9        3.60        3.36      1.05 o
  -2  -3   9        2.73        0.97      1.39 o
  -1  -3   9       18.08       21.51      2.74 o
   0  -3   9       67.24       71.09      4.14 o
   1  -3   9       16.08       13.47      1.76 o
   2  -3   9       77.60       82.12      4.60 o
   3  -3   9        0.10       -1.22      1.22 o
   4  -3   9      104.36      106.86      6.45 o
   5  -3   9       35.36       36.22      3.94 o
  -6  -2   9        9.11        3.02      1.99 o
  -5  -2   9       40.48       38.44      4.27 o
  -4  -2   9      123.15      120.03      5.35 o
  -3  -2   9       45.27       42.43      2.80 o
  -2  -2   9      476.58      486.96     11.23 o
  -1  -2   9      319.77      348.60      9.40 o
   0  -2   9      100.34      103.09      5.03 o
   1  -2   9      193.49      202.43      6.58 o
   2  -2   9        1.78        2.23      1.11 o
   3  -2   9       68.64       70.64      4.50 o
   4  -2   9      152.20      154.61      9.05 o
   5  -2   9       99.78      103.79      6.87 o
  -6  -1   9       13.33       12.25      3.14 o
  -5  -1   9       22.17       17.18      2.13 o
  -4  -1   9        1.18        1.12      1.00 o
  -3  -1   9        0.71        0.77      1.09 o
  -2  -1   9        0.31        1.19      1.06 o
  -1  -1   9       33.35       39.10      3.16 o
   0  -1   9        2.00        2.18      1.15 o
   1  -1   9      212.49      223.56      8.66 o
   2  -1   9      148.39      134.75      6.19 o
   3  -1   9        1.58        1.82      1.07 o
   4  -1   9      297.39      311.91     11.43 o
  -6   0   9        5.12        6.79      2.45 o
  -5   0   9        0.10       -1.17      1.17 o
  -4   0   9       77.53       79.52      4.56 o
  -3   0   9       51.33       53.74      3.47 o
  -2   0   9       89.25       93.62      4.87 o
  -1   0   9        2.97        3.49      1.25 o
   0   0   9       13.13       17.12      2.14 o
   1   0   9      132.62      132.74      6.87 o
   2   0   9       37.41       39.45      4.76 o
   3   0   9       22.19       25.11      3.19 o
   4   0   9      122.60      121.80      7.29 o
  -6   1   9       15.28       12.39      2.59 o
  -5   1   9       17.78       16.46      2.96 o
  -4   1   9        0.12        1.41      1.31 o
  -3   1   9        0.39        0.47      1.14 o
  -2   1   9        0.95        1.00      0.97 o
  -1   1   9       13.25       10.94      1.90 o
   0   1   9      157.80      173.75      9.01 o
   1   1   9        2.69        0.86      1.18 o
   2   1   9      123.18      128.45      7.00 o
   3   1   9       21.47       24.41      3.15 o
   4   1   9       54.10       63.05      5.48 o
  -6   2   9      118.74      119.86      7.99 o
  -5   2   9       44.52       45.00      4.02 o
  -4   2   9       40.51       42.84      3.14 o
  -3   2   9       14.68       13.44      2.03 o
  -2   2   9        5.62        3.77      1.29 o
  -1   2   9       27.09       21.36      2.83 o
   0   2   9       49.29       53.00      4.98 o
   1   2   9        7.70        6.97      2.14 o
   2   2   9      145.70      145.00      8.72 o
   3   2   9        2.59        0.08      1.38 o
  -6   3   9       57.15       55.63      5.30 o
  -5   3   9        6.40        8.80      2.03 o
  -4   3   9       23.79       24.25      3.01 o
  -3   3   9        3.82        5.54      2.02 o
  -2   3   9       27.81       20.29      2.88 o
  -1   3   9       12.13       12.75      2.73 o
   0   3   9       90.80       93.38      7.26 o
   1   3   9       21.40       20.11      4.07 o
   2   3   9       80.90       80.96      6.69 o
   3   3   9       15.24       17.27      3.41 o
  -6   4   9       32.37       33.46      3.81 o
  -5   4   9       27.49       29.41      3.34 o
  -4   4   9        0.00       -3.45      3.45 o
  -3   4   9        0.88        0.50      1.65 o
  -2   4   9       10.53        5.41      5.16 o
  -1   4   9       26.60       22.97      3.65 o
   0   4   9      229.39      239.81     11.41 o
   1   4   9       21.15       22.04      3.67 o
   2   4   9       17.15       18.50      3.87 o
  -6   5   9       53.94       46.28      4.53 o
  -5   5   9        4.30        7.38      2.50 o
  -4   5   9        1.92        1.95      1.66 o
  -3   5   9        0.17       -2.15      2.15 o
  -2   5   9       38.31       44.24      6.16 o
  -1   5   9       16.70       12.75      2.90 o
   0   5   9      160.24      178.67     10.18 o
   1   5   9       40.03       43.78      5.34 o
  -5   6   9        0.31        3.18      2.02 o
  -4   6   9       24.77       20.74      4.78 o
  -3   6   9       91.09       95.36      9.22 o
  -2   6   9      216.28      198.85     13.31 o
  -1   6   9       31.85       20.47      3.66 o
   0   6   9       87.89       87.91      7.42 o
  -4   7   9       27.86       26.38      8.90 o
  -3   7   9        0.16       -2.10      4.55 o
  -2   7   9       87.95       90.68      9.24 o
  -1   7   9        3.56        2.45      2.12 o
  -1  -7  10        0.39        1.29      2.16 o
   0  -7  10       21.78       18.26      3.31 o
   1  -7  10        1.21       -0.73      1.35 o
   2  -7  10       10.45        6.36      1.75 o
   3  -7  10       15.81       14.76      2.56 o
  -2  -6  10       23.67       20.33      3.85 o
  -1  -6  10        0.68       -0.18      1.21 o
   0  -6  10       20.27       20.11      2.73 o
   1  -6  10       13.46       16.72      2.62 o
   2  -6  10        2.85        0.52      1.38 o
   3  -6  10       29.42       35.24      3.81 o
  -3  -5  10       11.61        7.80      2.12 o
  -2  -5  10       60.35       58.97      5.27 o
  -1  -5  10       21.50       21.93      2.53 o
   0  -5  10        4.92        2.22      1.48 o
   1  -5  10      178.05      169.31      6.81 o
   2  -5  10       27.35       26.07      2.59 o
   3  -5  10       18.15       17.81      2.57 o
   4  -5  10       55.24       59.24      4.86 o
  -4  -4  10       27.79       30.36      3.96 o
  -3  -4  10       10.70        9.84      3.11 o
  -2  -4  10       57.71       45.33      3.55 o
  -1  -4  10        5.18        4.97      1.32 o
   0  -4  10       14.43       15.84      2.14 o
   1  -4  10      218.11      227.10      8.00 o
   2  -4  10       13.78       12.89      1.74 o
   3  -4  10        0.11        0.33      1.29 o
   4  -4  10       84.98       90.63      6.25 o
  -4  -3  10       13.21       17.12      2.96 o
  -3  -3  10        0.30       -0.39      1.97 o
  -2  -3  10        0.17       -0.87      0.87 o
  -1  -3  10      105.47      107.28      6.22 o
   0  -3  10       13.35       13.63      2.23 o
   1  -3  10       28.03       24.98      3.03 o
   2  -3  10       72.16       71.54      5.62 o
   3  -3  10       15.90       15.61      2.32 o
   4  -3  10       50.70       54.77      4.96 o
  -5  -2  10        1.84        1.40      1.71 o
  -4  -2  10       25.89       22.33      2.47 o
  -3  -2  10        2.81        1.42      1.25 o
  -2  -2  10       88.51       83.38      4.89 o
  -1  -2  10       75.39       83.34      4.86 o
   0  -2  10       65.33       72.80      4.50 o
   1  -2  10        0.72        0.93      1.16 o
   2  -2  10        6.54        7.09      1.65 o
   3  -2  10        1.88       -0.47      1.07 o
   4  -2  10       40.22       41.73      4.36 o
  -5  -1  10        0.02       -1.81      1.84 o
  -4  -1  10       16.48       14.41      1.94 o
  -3  -1  10       67.55       70.88      4.28 o
  -2  -1  10        0.15        0.03      1.13 o
  -1  -1  10       63.06       68.06      4.39 o
   0  -1  10      183.76      198.14      7.53 o
   1  -1  10        0.26       -0.70      1.34 o
   2  -1  10      128.05      131.76      6.54 o
   3  -1  10        4.79        4.19      1.92 o
   4  -1  10       13.58       11.73      2.48 o
  -5   0  10        1.86        2.37      1.18 o
  -4   0  10       47.25       51.09      3.74 o
  -3   0  10        1.85        1.54      1.08 o
  -2   0  10        0.30       -0.05      1.06 o
  -1   0  10      185.89      200.22      7.64 o
   0   0  10       28.33       38.44      3.81 o
   1   0  10      112.94      111.82      6.68 o
   2   0  10       56.33       64.66      4.70 o
   3   0  10        3.53        0.65      1.75 o
  -6   1  10        0.03        1.66      1.77 o
  -5   1  10       26.39       23.87      2.44 o
  -4   1  10       48.00       44.00      3.52 o
  -3   1  10       21.09       25.35      2.79 o
  -2   1  10        0.33        0.59      1.22 o
  -1   1  10       66.47       69.81      4.53 o
   0   1  10      203.45      213.12      9.31 o
   1   1  10       36.49       40.34      4.21 o
   2   1  10       25.68       22.52      3.79 o
   3   1  10        0.24       -2.13      2.65 o
  -6   2  10       31.30       27.65      3.67 o
  -5   2  10        1.45        0.22      1.63 o
  -4   2  10        0.76        1.57      1.68 o
  -3   2  10       36.37       40.23      3.45 o
  -2   2  10       16.29       17.18      2.27 o
  -1   2  10       39.43       37.83      4.06 o
   0   2  10       34.42       51.04      5.30 o
   1   2  10        6.67        2.33      2.03 o
   2   2  10        4.80        3.75      1.85 o
  -5   3  10       31.18       28.29      3.99 o
  -4   3  10        0.96       -1.13      2.17 o
  -3   3  10       20.14       30.73      3.87 o
  -2   3  10      158.67      165.65      8.55 o
  -1   3  10        2.01       -2.44      2.44 o
   0   3  10       28.07       32.40      4.39 o
   1   3  10        6.03        3.67      2.03 o
   2   3  10        0.08       -2.61      2.61 o
  -5   4  10       33.96       35.20      4.68 o
  -4   4  10       10.34        8.24      2.74 o
  -3   4  10       29.04       29.56      4.51 o
  -2   4  10       37.97       37.64      4.72 o
  -1   4  10       11.54       10.32      2.54 o
   0   4  10       20.24       22.15      3.86 o
   1   4  10       41.84       47.79      5.57 o
  -5   5  10       68.10       67.40      6.30 o
  -4   5  10       12.41        8.75      2.74 o
  -3   5  10       15.75       13.34      3.74 o
  -2   5  10        7.91        5.77      2.10 o
  -1   5  10       36.20       35.91      4.76 o
   0   5  10       16.57       25.54      4.17 o
  -3   6  10       56.69       50.26      7.20 o
  -2   6  10       32.87       35.30      4.90 o
   0  -6  11       15.74       14.02      4.16 o
   1  -6  11       23.09       23.83      3.23 o
  -2  -5  11        2.44        5.93      2.48 o
  -1  -5  11        6.63        8.85      2.72 o
   0  -5  11        1.50        0.96      0.94 o
   1  -5  11        1.69        1.46      1.20 o
   2  -5  11        0.46       -0.44      1.15 o
  -3  -4  11       13.62       14.60      4.09 o
  -2  -4  11        2.29        1.64      1.24 o
  -1  -4  11       13.64       14.32      2.20 o
   0  -4  11        0.17        0.78      1.20 o
   1  -4  11        1.56        4.56      1.31 o
   2  -4  11       43.60       44.38      3.75 o
   3  -4  11        0.00        0.44      1.21 o
  -3  -3  11        4.41       -0.06      1.39 o
  -2  -3  11       10.77       11.78      2.10 o
  -1  -3  11      117.46      115.49      6.06 o
   0  -3  11       46.87       45.49      3.84 o
   1  -3  11       33.07       35.84      3.45 o
   2  -3  11       49.12       49.60      4.08 o
   3  -3  11        1.42        1.28      1.48 o
  -4  -2  11        0.21       -0.63      1.26 o
  -3  -2  11        1.57        1.30      1.20 o
  -2  -2  11       17.49       16.57      2.36 o
  -1  -2  11      200.05      204.00      8.14 o
   0  -2  11       45.99       44.22      3.79 o
   1  -2  11       22.89       21.38      3.01 o
   2  -2  11       13.98       11.05      2.32 o
   3  -2  11        1.90        2.43      2.17 o
  -4  -1  11       57.69       49.74      4.21 o
  -3  -1  11       84.24       85.16      4.91 o
  -2  -1  11        8.92        7.72      2.83 o
  -1  -1  11       96.22      101.15      5.75 o
   0  -1  11       67.05       67.94      4.72 o
   1  -1  11        1.65        2.15      1.89 o
   2  -1  11       25.15       30.01      3.66 o
  -4   0  11        2.67        1.66      1.11 o
  -3   0  11       65.21       69.12      4.82 o
  -2   0  11       25.13       21.85      2.70 o
  -1   0  11       34.15       38.45      3.64 o
   0   0  11        7.15        6.67      2.20 o
   1   0  11        2.38        1.38      1.42 o
   2   0  11       26.09       24.65      3.50 o
  -4   1  11       13.75       13.22      2.36 o
  -3   1  11       41.88       53.91      4.25 o
  -2   1  11       56.54       51.28      4.17 o
  -1   1  11       12.97       14.26      2.73 o
   0   1  11        2.84        4.06      1.79 o
   1   1  11       35.10       40.59      4.53 o
   2   1  11       16.83        8.98      3.09 o
  -4   2  11        5.64        5.55      2.37 o
  -3   2  11       69.87       70.72      5.80 o
  -2   2  11        5.29        3.46      1.55 o
  -1   2  11       51.17       49.09      4.87 o
   0   2  11       36.43       35.74      4.76 o
   1   2  11       54.36       54.99      5.97 o
  -4   3  11        3.34        1.31      3.55 o
  -3   3  11       13.67       11.92      2.70 o
  -2   3  11        9.72       12.77      2.96 o
  -1   3  11        3.26        1.06      2.58 o
   0   3  11       51.52       52.27      5.83 o
  -3   4  11        4.54        4.21      1.93 o
  -2   4  11        1.91       -0.23      1.39 o
  -1   4  11        0.03       -0.92      1.93 o
  -1  -3  12        0.70        0.46      1.34 o
   0  -3  12       23.03       19.00      2.60 o
  -2  -2  12        1.72        3.58      1.41 o
  -1  -2  12       14.65       18.17      2.70 o
   0  -2  12       12.09        8.71      1.97 o
   1  -2  12        3.17        8.73      2.22 o
  -2  -1  12        8.19        6.15      1.86 o
  -1  -1  12       33.81       35.09      3.66 o
   0  -1  12       27.61       26.64      3.69 o
  -3   0  12       24.94       20.85      2.93 o
  -2   0  12       22.86       21.04      2.91 o
  -1   0  12        6.33        6.01      1.57 o
   0   0  12       49.37       51.88      5.10 o
  -2   1  12        5.49        2.70      1.49 o
  -1   1  12        6.74        3.71      1.77 o
 
